# Supplementary material for: Factors associated with status and self-perceived mental health changes in the face of the COVID-19 pandemic in Brazil
Source: PLOS Glob Public Health. 2023 Aug 18;3(8):e0001636. doi: 10.1371/journal.pgph.0001636 (PMC10437945; doi:10.1371/journal.pgph.0001636)
Supplement: S1 Data — (XLSX) [file pgph.0001636.s002.xlsx]

## Sheet: Dataset
Record ID	v01	v02	v03	v04	v05	v06	v07	v08	v09	v10	v11	v12	v13	v14	v15	v16	v17	v18	v19	v20	v21	v22	v23	v24	v25	v26	v27	v28	v29	v30	v31	v32	v33	v34	v35	v36	v37	v38	v39	v40	v41	v42	v43
1	0	1	1	0	1	0	1	1	0	1	1	0	1	1	1	0	1	1	0	1	1	1	1	0	0	1	1	1	1	1	0	1	1	0	0	1	1	0	1	1	1	1	0
2	0	1	1	0	1	0	1	1	0	1	0	1	1	1	1	0	1	1	1	0	1	1	0	0	0	0	0	0	0	1	0	0	0	0	1	1	1	0	1	1	1	1	1
3	0	1	1	0	1	0	1	0	0	1	1	0	1	1	1	0	1	1	1	0	1	1	0	0	0	0	0	0	1	1	0	0	1	0	0	1	1	1	0	1	1	1	0
4	0	1	1	0	1	0	1	0	0	0	1	1	1	1	1	0	1	1	1	0	1	1	1	0	0	0	0	1	1	1	0	0	0	0	0	1	1	1	1	1	1	1	0
5	0	1	1	0	1	0	1	1	1	0	1	1	1	1	0	1	1	1	1	0	1	1	0	0	0	0	0	1	1	1	0	0	1	0	0	1	1	0	1	1	0	1	1
6	0	1	1	0	1	1	0	1	0	1	1	0	1	1	1	0	1	1	1	0	1	1	1	0	0	0	0	0	0	1	1	0	1	0	1	1	1	0	1	1	1	1	0
7	0	1	1	0	1	0	1	1	0	1	1	0	1	1	1	0	1	1	0	1	1	1	1	0	0	1	0	1	1	1	0	0	1	0	1	1	1	0	1	1	1	1	1
8	0	1	1	1	0	0	1	1	0	0	1	1	1	1	1	0	1	0	1	1	1	1	1	0	0	1	1	1	0	1	1	1	1	0	1	1	1	0	1	1	1	1	0
9	1	0	1	0	1	0	1	0	0	1	1	0	1	1	1	0	1	0	1	1	1	1	1	0	0	1	1	1	1	1	0	0	1	0	1	1	1	0	1	1	0	1	1
12	0	1	1	0	1	1	0	1	1	0	1	1	1	1	1	0	1	1	0	1	1	1	1	0	0	1	1	0	1	1	0	1	1	0	0	0	0	0	1	1	0	1	1
13	0	1	1	0	1	1	0	0	1	1	1	0	1	1	1	0	1	1	1	0	1	1	1	0	0	0	0	1	1	1	1	0	1	0	0	1	0	0	1	1	0	1	1
14	1	0	1	0	1	0	1	0	0	1	1	0	1	1	1	0	1	0	1	1	1	1	1	0	0	0	0	0	0	1	0	0	0	0	1	1	1	0	1	1	1	1	1
15	1	0	1	0	1	0	1	0	0	1	1	1	0	1	1	0	1	1	1	0	1	1	1	0	0	0	1	1	1	1	1	0	0	0	1	1	1	0	1	1	0	1	0
17	0	1	1	0	1	1	0	1	1	1	1	0	1	1	1	0	1	1	0	1	1	1	1	0	0	1	0	1	1	1	0	1	1	0	1	1	1	0	1	1	0	1	0
18	0	1	1	1	0	0	1	0	1	1	1	0	1	1	1	0	1	1	0	1	1	1	1	0	0	0	1	0	1	1	0	0	1	0	1	1	0	0	1	1	0	1	1
19	1	0	1	0	1	0	1	0	0	1	1	0	1	1	1	0	1	1	1	1	1	1	1	0	0	1	1	0	1	1	1	0	1	0	1	1	1	0	1	1	0	1	1
20	0	1	1	0	1	0	1	1	0	0	1	1	1	1	1	0	1	1	1	0	1	1	0	0	0	0	0	1	1	1	0	1	1	0	1	1	1	1	1	1	0	1	0
21	0	1	1	0	1	0	1	1	0	0	1	1	1	1	1	0	1	1	1	0	1	1	1	0	0	0	1	0	1	1	0	0	0	0	1	1	1	0	1	1	1	0	1
24	0	1	1	0	1	0	1	1	0	1	1	0	1	0	1	1	1	1	1	0	1	1	0	0	0	1	1	1	1	1	0	0	1	0	1	1	1	0	1	1	0	1	1
25	1	0	1	0	1	1	0	0	0	1	1	0	1	1	1	0	1	1	1	0	1	1	1	0	1	1	1	1	1	1	1	1	1	1	1	1	1	0	1	1	0	1	1
26	0	1	1	0	1	0	1	0	0	1	1	0	1	1	1	0	1	0	1	1	1	1	1	0	0	0	1	1	1	1	1	1	1	0	1	1	1	0	1	1	0	1	1
27	0	1	1	0	1	0	1	1	0	0	1	1	1	1	1	0	1	1	1	0	1	1	0	0	0	0	0	0	0	1	0	0	0	0	1	1	1	1	0	1	1	0	0
28	1	0	1	0	1	0	1	1	0	1	1	1	0	1	1	0	1	1	1	0	1	1	1	0	0	0	1	1	1	1	1	1	1	0	1	1	1	0	1	1	0	1	0
29	0	1	1	0	1	0	1	0	0	1	0	1	1	1	1	0	1	1	1	0	1	1	1	0	0	0	0	0	1	1	0	0	1	0	1	1	1	0	1	1	1	1	1
30	0	1	1	0	1	0	1	1	0	1	1	0	1	1	1	0	1	1	1	0	1	1	1	0	0	0	1	1	0	1	1	0	0	0	1	1	1	0	1	1	0	1	0
32	1	0	1	1	0	0	1	1	1	1	1	0	1	1	1	0	1	1	0	1	1	1	1	0	1	0	1	1	1	1	1	1	1	0	0	1	1	0	1	1	0	1	1
33	1	0	1	1	0	1	0	0	1	1	1	0	1	1	1	0	1	1	0	1	1	1	1	0	1	1	1	1	1	1	1	1	1	1	1	1	1	0	1	1	0	1	0
35	0	1	1	0	1	0	1	1	0	1	1	0	1	1	1	0	1	1	1	0	1	1	0	0	0	0	1	1	1	1	1	1	1	0	0	1	1	0	1	1	1	1	0
37	1	1	0	0	1	0	1	1	0	1	1	0	1	1	1	0	1	1	0	1	1	1	1	0	0	1	0	1	1	1	0	1	0	0	1	1	1	0	1	1	0	1	0
38	1	1	0	0	1	1	0	0	0	1	1	0	1	0	1	1	1	1	1	0	1	1	1	0	0	1	1	0	1	1	1	1	0	0	0	1	1	1	0	1	0	1	1
39	0	1	1	0	1	0	1	1	0	1	1	0	1	1	1	0	1	1	1	0	1	1	1	0	0	0	1	0	0	1	1	0	1	0	0	1	0	0	1	1	1	1	0
40	0	1	1	0	1	0	1	1	1	0	1	1	1	1	0	1	1	1	1	0	1	1	0	0	0	0	0	0	0	1	1	0	0	0	0	1	0	1	1	0	1	1	1
41	0	1	1	0	1	1	0	0	0	1	1	0	1	1	1	0	1	1	0	1	1	1	1	0	0	0	1	1	1	1	0	1	1	0	0	1	1	0	1	1	1	1	0
42	0	1	1	1	0	0	1	1	0	0	1	1	1	1	1	0	1	1	1	0	1	1	1	0	1	1	1	1	1	1	1	1	1	1	1	1	1	0	1	1	0	1	1
43	0	1	1	0	1	0	1	0	1	1	1	0	1	1	1	0	1	1	1	0	1	1	0	0	0	1	1	0	1	1	1	1	1	0	1	1	1	1	0	1	1	0	1
44	0	1	1	0	1	1	0	1	1	0	1	1	1	1	1	0	1	1	1	0	1	1	0	0	0	0	0	0	1	1	0	1	1	0	0	1	1	0	1	1	1	1	1
45	0	1	1	0	1	1	0	1	1	1	1	0	1	1	1	0	1	1	1	1	0	1	1	0	0	0	1	0	1	1	1	1	1	0	0	1	1	1	1	1	1	1	1
46	1	1	0	0	1	0	1	1	0	1	1	1	0	1	1	0	1	1	1	0	1	1	1	0	1	1	0	1	1	1	1	1	1	0	1	1	1	0	1	1	0	1	0
49	0	1	1	0	1	0	1	0	1	1	1	1	0	1	1	0	1	0	1	1	1	1	0	0	0	1	1	1	1	0	0	1	1	0	1	1	1	0	1	1	0	1	1
50	0	1	1	1	0	0	1	0	0	1	0	1	1	1	1	0	1	1	1	0	1	1	1	0	0	1	0	1	1	1	0	1	1	0	0	1	1	1	0	1	0	1	1
51	1	0	1	0	1	0	1	0	0	1	1	0	1	1	1	0	1	0	1	1	1	1	1	0	0	1	0	1	0	0	0	1	1	0	0	1	1	0	1	1	0	1	0
52	0	1	1	0	1	0	1	1	1	1	0	1	1	1	1	0	1	1	0	1	1	1	1	0	0	0	1	0	0	1	1	1	1	0	0	1	1	0	1	1	1	1	1
53	0	1	1	0	1	0	1	1	0	0	1	1	1	1	1	0	1	1	1	0	1	1	1	0	0	0	1	0	1	1	1	1	1	0	1	1	1	0	1	1	1	1	1
54	0	1	1	0	1	0	1	0	0	0	1	1	1	1	1	0	1	0	1	1	1	1	1	0	0	0	1	1	0	1	1	1	1	0	1	1	1	0	1	1	0	1	0
55	1	0	1	0	1	0	1	0	0	1	1	0	1	1	1	0	1	0	1	1	1	1	1	0	0	0	1	1	1	1	1	0	1	0	1	1	1	1	0	1	0	1	1
56	0	1	1	0	1	0	1	1	0	1	1	1	0	1	1	0	1	1	1	0	1	1	1	0	0	1	1	1	0	1	1	1	1	0	1	1	1	0	1	1	0	1	0
57	1	0	1	1	0	0	1	0	0	1	1	0	1	1	1	0	1	0	1	1	1	1	1	0	0	0	0	1	1	1	1	0	0	0	1	1	1	0	1	1	1	0	1
58	1	0	1	0	1	0	1	0	0	1	1	0	1	1	1	0	1	0	1	1	1	1	1	0	0	0	1	1	1	0	0	1	0	0	0	1	1	0	1	1	1	1	0
59	1	1	0	0	1	0	1	1	0	1	1	1	0	1	1	0	1	1	1	0	1	1	1	0	0	0	1	1	0	1	0	0	1	0	1	1	1	0	1	1	0	1	0
60	1	1	0	0	1	0	1	0	0	1	1	1	0	1	1	0	1	0	1	1	1	1	1	0	0	0	0	0	0	1	1	1	0	0	1	0	1	1	0	1	1	1	0
61	1	0	1	1	0	0	1	0	0	1	1	0	1	1	1	0	1	1	0	1	1	1	1	0	0	0	0	0	1	1	0	1	0	0	1	1	0	0	1	1	1	1	0
62	1	1	0	0	1	0	1	0	1	1	1	1	0	1	1	0	1	0	1	1	1	1	1	0	0	1	0	1	1	1	0	0	0	0	1	1	1	1	0	1	0	1	0
63	1	1	0	0	1	0	1	1	0	1	1	0	1	1	1	0	1	1	1	0	1	1	1	0	0	1	1	1	1	1	1	0	1	0	1	1	1	0	1	1	0	1	1
66	1	0	1	0	1	0	1	1	0	1	1	1	0	1	1	0	1	1	1	1	1	1	1	0	0	1	1	1	1	1	1	1	1	0	1	1	1	1	1	1	0	1	0
67	1	1	0	1	0	0	1	0	1	1	1	1	0	1	1	0	1	0	1	1	1	1	1	0	1	1	1	1	1	1	1	1	1	1	1	1	1	0	1	1	0	1	0
68	0	1	1	1	0	1	0	1	1	1	1	0	1	1	1	0	1	1	1	0	1	1	0	0	0	0	0	1	1	1	1	0	1	0	1	0	0	1	1	1	1	0	0
69	0	1	1	0	1	0	1	1	1	1	1	0	1	1	1	0	1	1	1	0	1	1	0	0	0	0	1	1	0	1	1	1	1	0	1	1	1	0	1	1	1	1	1
70	1	0	1	0	1	0	1	0	0	1	1	1	0	1	1	0	1	0	1	1	1	1	1	0	0	1	0	1	1	0	1	1	1	0	0	1	1	0	1	1	0	1	0
71	0	1	1	0	1	0	1	1	0	0	1	1	1	1	1	0	1	1	0	1	1	1	1	0	0	0	1	1	1	1	0	0	1	0	1	1	1	0	1	1	0	1	1
72	1	0	1	0	1	0	1	1	0	1	1	0	1	1	1	0	1	1	1	0	1	1	1	0	0	0	0	0	0	1	0	0	0	0	1	1	1	1	0	1	1	0	1
73	1	0	1	0	1	0	1	0	0	1	1	0	1	1	1	0	1	1	0	1	1	1	1	0	0	0	0	0	1	0	0	0	0	0	1	1	1	0	1	1	1	1	0
74	1	1	0	0	1	0	1	1	0	1	1	0	1	1	1	0	1	1	1	0	1	1	1	0	0	1	0	1	0	1	1	0	1	0	0	1	1	0	1	1	0	1	0
75	1	0	1	1	0	0	1	0	0	1	1	0	1	1	1	0	1	1	1	0	1	1	1	0	0	0	1	0	1	1	0	0	0	0	0	1	1	1	1	1	0	1	1
76	0	1	1	0	1	1	0	1	0	0	1	1	1	1	1	0	1	1	1	0	1	1	1	0	0	1	1	1	0	1	1	1	1	0	1	1	1	0	1	1	0	1	1
77	1	0	1	1	0	0	1	1	0	1	1	0	1	0	1	1	1	1	1	1	0	1	0	0	0	1	1	0	1	1	1	1	1	0	1	1	1	0	1	1	0	1	1
80	1	0	1	0	1	0	1	0	1	1	1	1	0	1	1	0	1	1	0	1	1	1	1	0	0	0	0	1	1	0	1	0	0	0	0	1	1	0	1	1	1	1	0
82	0	1	1	0	1	1	0	1	1	1	1	0	1	1	1	0	1	0	1	1	1	1	1	0	0	0	1	1	0	0	0	0	1	0	0	1	1	0	1	1	0	1	0
83	1	0	1	0	1	1	0	0	0	1	1	0	1	1	1	0	1	1	1	0	1	1	1	0	0	0	1	1	1	1	0	1	0	0	0	1	1	1	0	1	0	1	1
84	1	0	1	1	0	1	0	0	0	1	1	1	0	1	1	0	1	1	0	1	1	1	1	0	0	1	1	1	1	1	1	0	1	0	1	1	1	0	1	1	0	1	1
85	1	0	1	0	1	0	1	0	0	1	1	0	1	1	1	0	1	1	1	0	1	1	1	0	0	0	0	0	1	0	0	1	0	0	1	0	1	0	1	1	0	1	0
86	0	1	1	1	0	0	1	1	0	1	1	0	1	1	1	0	1	1	1	0	1	1	0	0	0	0	1	1	0	1	0	1	1	0	0	1	1	1	1	1	0	1	1
87	0	1	1	1	0	0	1	1	0	0	1	1	1	1	0	1	1	1	1	1	1	1	1	0	0	0	1	0	0	1	0	1	1	0	1	0	1	0	1	1	1	1	1
88	0	1	1	0	1	0	1	0	0	1	1	0	1	1	1	0	1	1	1	0	1	1	1	0	0	1	1	1	1	1	1	0	1	0	1	1	1	0	1	1	0	1	0
89	0	1	1	0	1	0	1	1	0	1	1	0	1	1	1	0	1	0	1	1	1	1	1	0	0	1	1	0	1	1	1	1	1	0	0	1	1	0	1	1	1	1	1
90	1	1	0	1	0	0	1	1	0	1	1	0	1	1	1	0	1	1	1	0	1	1	0	0	0	1	1	1	0	1	1	1	1	0	1	1	1	0	1	1	0	1	0
91	0	1	1	1	0	0	1	1	1	1	1	0	1	1	1	0	1	1	1	0	1	1	1	0	0	0	1	1	0	0	1	1	1	0	1	0	0	0	1	1	0	1	1
92	1	0	1	0	1	1	0	0	0	1	1	0	1	1	1	0	1	1	0	1	1	1	1	0	0	0	0	1	0	1	1	0	0	0	0	1	0	1	0	1	0	1	1
93	1	0	1	0	1	0	1	0	0	0	1	1	1	1	1	0	1	0	1	1	1	1	1	0	1	1	1	1	1	1	1	1	1	1	1	1	1	0	1	1	0	1	0
96	1	0	1	0	1	0	1	1	1	1	1	1	0	1	1	0	1	1	0	1	1	1	1	0	0	0	1	1	1	0	1	1	1	0	1	1	0	1	1	1	1	1	1
99	0	1	1	0	1	0	1	1	0	1	1	0	1	1	1	0	1	1	1	1	1	1	1	0	0	0	1	1	1	1	1	0	1	0	0	1	1	0	1	1	0	1	0
100	0	1	1	1	0	1	1	1	0	1	1	1	0	1	1	0	1	0	1	1	1	1	1	0	1	1	1	1	1	1	1	1	1	1	1	1	0	0	1	1	0	1	0
101	0	1	1	0	1	1	0	0	0	1	1	0	1	1	1	0	1	1	1	1	1	1	1	0	0	0	0	0	0	1	0	0	1	0	0	1	1	0	1	1	1	0	1
102	1	0	1	0	1	1	0	1	0	1	1	0	1	1	1	0	1	1	1	0	1	1	1	0	1	1	1	1	1	1	0	0	1	0	1	1	1	0	1	1	1	1	0
103	0	1	1	0	1	0	1	1	0	0	1	1	1	1	1	0	1	1	0	1	1	1	0	0	0	0	1	1	1	1	0	0	1	0	1	1	1	0	1	1	0	1	0
104	0	1	1	0	1	0	1	1	0	1	1	1	0	1	1	0	1	1	0	1	1	1	1	1	0	0	0	0	1	0	0	0	1	0	1	1	1	0	1	1	1	0	1
106	0	1	1	0	1	0	1	1	0	0	1	1	1	1	1	0	1	1	0	1	1	1	1	0	0	1	0	1	1	1	1	1	1	0	1	1	1	0	1	1	0	1	1
107	1	1	0	0	1	0	1	1	0	1	1	1	0	1	1	0	1	1	1	0	1	1	1	0	0	0	0	0	1	1	1	1	0	0	1	1	1	1	1	1	1	1	0
108	1	0	1	0	1	0	1	1	1	1	1	0	1	1	1	0	1	1	0	1	1	1	0	0	0	1	0	0	0	1	1	1	0	0	0	1	1	1	1	1	0	1	0
109	1	0	1	0	1	0	1	1	0	1	1	1	0	1	1	0	1	0	1	1	1	1	1	0	1	1	1	1	1	1	0	0	1	0	1	1	1	0	1	1	0	1	0
110	0	1	1	1	0	1	0	1	0	1	1	0	1	1	1	0	1	1	1	0	1	1	1	0	0	1	0	1	1	1	1	1	1	0	1	1	1	0	1	1	0	1	0
111	0	1	1	1	0	1	0	1	0	1	1	1	0	1	1	0	1	1	1	1	0	1	0	0	0	1	1	1	0	1	0	0	0	0	0	1	1	1	0	1	1	0	0
112	1	1	0	0	1	0	1	1	0	1	1	0	1	1	1	0	1	0	1	1	1	1	1	0	0	1	1	1	0	1	1	1	0	0	1	1	1	0	1	1	0	1	1
113	1	0	1	0	1	1	0	1	0	1	1	0	1	1	1	0	1	1	1	0	1	1	1	0	0	1	1	1	1	1	1	0	1	0	1	1	1	0	1	1	0	1	1
114	1	0	1	0	1	1	0	0	1	1	1	0	1	1	1	0	1	1	1	0	1	1	0	0	0	0	1	1	1	1	0	0	1	0	0	1	1	0	1	1	0	1	0
115	1	0	1	0	1	0	1	0	0	1	1	0	1	1	1	0	1	1	1	1	1	1	1	0	1	1	1	1	1	1	0	1	1	0	1	1	1	0	1	1	0	1	0
117	0	1	1	0	1	1	0	1	0	1	1	0	1	1	1	0	1	1	1	0	1	1	0	0	0	0	1	1	1	0	0	1	0	0	0	1	1	1	0	1	0	1	1
118	0	1	1	0	1	1	0	1	0	1	1	0	1	1	0	1	1	1	0	1	1	1	1	0	0	0	0	1	1	1	0	0	1	0	1	1	1	1	1	1	1	0	1
119	1	0	1	0	1	0	1	0	0	1	1	1	0	1	1	0	1	1	0	1	1	1	0	0	0	1	1	1	1	1	1	1	1	1	1	1	1	1	1	1	0	1	1
121	1	0	1	0	1	0	1	0	0	1	1	0	1	1	1	0	1	1	1	0	1	1	0	0	0	1	1	1	1	1	1	0	1	0	1	1	1	0	1	1	0	1	1
123	1	0	1	0	1	1	0	1	0	1	1	0	1	1	0	1	1	1	1	1	0	1	0	0	0	1	1	1	0	0	1	1	1	0	0	1	1	0	1	1	0	1	1
124	0	1	1	0	1	0	1	0	1	1	1	1	0	1	1	0	1	0	1	1	1	1	1	0	0	0	0	0	1	0	0	0	1	0	0	1	1	0	1	1	1	1	0
125	1	0	1	0	1	1	0	1	0	1	1	0	1	1	1	0	1	1	0	1	1	1	1	0	0	0	1	1	1	1	0	1	0	0	1	1	1	0	1	1	0	1	0
126	1	0	1	0	1	0	1	1	0	1	1	1	0	1	1	0	1	1	1	0	1	1	1	0	0	1	1	1	1	1	1	1	0	0	1	0	1	0	1	1	0	1	1
128	0	1	1	0	1	0	1	1	1	0	1	1	1	1	1	0	1	1	1	1	0	1	0	0	0	0	0	0	0	0	0	0	0	0	1	0	1	1	0	1	1	0	1
129	0	1	1	0	1	0	1	0	0	1	1	1	0	1	1	0	1	1	0	1	1	1	1	0	0	1	0	1	1	1	0	1	0	0	1	0	1	0	1	1	1	1	1
130	1	0	1	1	0	0	1	1	0	1	1	0	1	1	1	0	1	1	0	1	1	1	1	0	0	0	1	1	0	1	0	0	1	0	1	1	1	0	1	1	0	1	0
132	0	1	1	1	0	1	0	1	0	1	1	1	0	1	1	0	1	1	1	0	1	1	0	0	0	0	0	0	0	1	1	0	0	0	1	1	1	1	0	1	1	0	1
133	0	1	1	0	1	0	1	0	1	1	1	0	1	1	1	0	1	0	1	1	1	1	1	0	0	0	0	0	0	1	0	0	0	0	0	1	1	0	1	1	1	1	1
134	1	0	1	0	1	0	1	0	0	1	1	0	1	1	1	0	1	1	1	0	1	1	1	0	0	0	0	0	1	1	0	0	1	0	0	1	1	1	0	1	1	0	0
135	1	1	0	0	1	0	1	1	1	1	1	0	1	1	1	0	1	1	0	1	1	1	1	0	0	1	1	0	1	1	1	1	1	0	1	1	1	1	1	1	0	1	1
136	0	1	1	0	1	1	0	1	0	1	1	0	1	1	1	0	1	1	1	0	1	1	0	0	0	0	0	0	1	1	1	0	0	0	1	1	1	0	1	1	1	0	0
138	1	0	1	0	1	0	1	0	0	1	1	0	1	1	1	0	1	1	0	1	1	1	1	0	0	0	1	0	1	1	0	0	1	0	0	1	1	0	1	1	1	1	0
139	0	1	1	0	1	0	1	0	0	0	1	1	1	1	1	0	1	1	0	1	1	1	1	0	0	0	0	1	1	1	0	1	0	0	0	1	0	1	0	1	1	0	1
140	0	1	1	0	1	0	1	0	1	0	1	1	1	1	1	0	1	1	0	1	1	1	1	0	0	0	1	1	1	0	0	0	1	0	0	1	1	0	1	1	1	0	1
142	1	0	1	1	0	1	0	0	1	1	1	0	1	1	1	0	1	1	1	0	1	1	0	0	0	0	0	1	1	0	1	1	0	0	1	1	1	0	1	1	0	1	0
143	0	1	1	1	0	0	1	1	1	1	1	0	1	1	1	0	1	1	1	1	1	1	1	0	1	1	1	1	1	1	1	1	1	1	1	1	1	0	1	1	0	1	1
144	1	0	1	1	0	1	0	1	0	1	0	1	1	0	1	1	1	1	1	1	0	1	0	0	0	0	1	0	1	1	1	1	1	0	1	1	1	1	1	0	1	1	1
145	0	1	1	0	1	0	1	0	1	1	0	1	1	1	1	0	1	1	1	0	1	1	1	0	0	0	0	0	0	1	0	0	0	0	0	0	0	1	0	1	1	0	1
147	1	0	1	1	0	0	1	1	0	1	1	0	1	1	1	0	1	1	1	0	1	1	1	0	0	1	1	1	0	1	1	1	1	0	1	1	1	0	1	1	0	1	1
148	1	0	1	0	1	1	0	0	0	1	1	0	1	1	1	0	1	0	1	1	1	1	1	0	0	1	1	0	1	0	0	0	1	0	0	1	1	0	1	1	1	0	1
149	0	1	1	0	1	0	1	0	0	1	1	0	1	1	1	0	1	1	0	1	1	1	1	0	0	0	0	0	1	1	0	1	0	0	1	1	1	0	1	1	1	1	1
150	1	1	0	0	1	0	1	1	0	1	1	1	0	1	1	0	1	1	0	1	1	1	1	0	0	0	0	0	1	1	0	0	0	0	1	1	1	1	0	1	1	1	1
151	0	1	1	0	1	1	0	1	1	1	0	1	1	1	1	0	1	1	1	0	1	1	1	0	0	1	1	0	0	1	1	1	0	0	1	1	1	1	0	1	1	1	1
153	1	0	1	0	1	1	0	0	0	1	1	0	1	1	1	0	1	1	0	1	1	1	1	0	0	0	1	1	1	1	0	1	0	0	1	1	1	0	1	1	1	1	1
154	1	1	0	1	0	1	0	0	0	1	1	0	1	1	1	0	1	1	1	0	1	1	0	0	0	0	1	1	1	1	1	0	1	0	1	1	1	0	1	1	0	1	1
155	1	1	0	1	0	0	1	1	0	1	1	0	1	0	1	1	1	1	1	1	0	1	1	0	1	0	1	1	1	1	1	1	1	0	1	1	1	0	1	1	1	1	1
157	1	0	1	0	1	0	1	0	0	1	1	0	1	1	1	0	1	1	1	0	1	1	1	0	0	1	1	0	1	1	1	1	1	0	1	1	1	0	1	1	0	1	1
159	0	1	1	0	1	0	1	1	1	1	1	0	1	1	1	0	1	0	1	1	1	1	1	0	0	0	0	1	1	1	0	0	1	0	1	1	1	0	1	1	1	1	1
160	1	0	1	0	1	1	0	0	0	1	1	1	0	1	1	0	1	1	0	1	1	1	1	0	0	1	1	1	1	1	0	0	0	0	0	1	1	1	1	1	0	1	0
161	1	0	1	0	1	0	1	1	0	1	1	1	0	1	1	0	1	1	0	1	1	1	1	0	0	0	1	1	0	1	0	1	1	0	0	1	1	0	1	1	0	1	0
162	1	0	1	1	0	1	0	1	1	1	1	0	1	1	1	0	1	1	0	1	1	1	1	0	0	0	0	0	0	0	0	0	0	0	1	1	1	1	1	1	1	1	0
163	1	0	1	1	0	0	1	1	1	1	0	1	1	1	1	0	1	1	1	0	1	1	1	0	0	0	0	0	0	0	1	1	0	0	0	1	0	0	1	1	1	1	1
166	1	0	1	1	0	0	1	1	1	1	1	0	1	1	1	0	1	1	0	1	1	1	1	0	0	1	1	1	1	0	1	1	1	0	1	1	1	0	1	1	0	1	0
167	1	0	1	1	0	1	0	0	1	1	1	0	1	1	1	0	1	0	1	1	1	1	1	0	0	1	1	1	0	1	1	0	1	0	1	1	1	0	1	1	0	1	1
168	1	0	1	0	1	0	1	0	0	1	1	0	1	1	1	0	1	0	1	1	1	1	1	0	0	1	1	0	1	1	1	1	1	0	1	1	0	0	1	1	0	1	0
170	1	1	0	0	1	0	1	1	0	1	1	1	0	1	1	0	1	0	1	1	1	1	1	0	0	1	1	1	1	1	1	1	1	1	1	1	1	0	1	1	0	1	1
171	0	1	1	0	1	0	1	1	0	1	1	0	1	1	1	0	1	1	1	0	1	1	0	0	0	0	1	1	1	1	0	0	1	0	1	1	1	0	1	1	1	1	1
172	1	0	1	0	1	0	1	0	0	1	1	0	1	1	1	0	1	0	1	1	1	1	1	0	0	0	0	1	1	1	1	1	0	0	0	1	1	0	1	1	0	1	1
173	1	1	0	1	0	1	0	0	1	1	1	0	1	1	1	0	1	0	1	1	1	1	1	0	1	1	1	1	1	1	0	1	1	0	1	1	1	0	1	1	0	1	1
175	0	1	1	0	1	1	0	1	1	1	1	0	1	1	1	0	1	1	1	1	0	1	1	0	0	1	1	0	1	1	1	1	1	0	1	0	1	0	1	1	0	1	0
176	1	0	1	0	1	0	1	1	1	1	1	0	1	1	1	0	1	1	1	0	1	1	1	0	0	1	1	0	1	0	1	0	0	0	1	1	0	0	1	1	0	1	1
177	1	0	1	0	1	1	0	0	0	1	1	1	0	1	1	0	1	1	0	1	1	1	1	0	0	1	1	1	1	1	1	0	1	0	1	0	0	1	1	1	1	1	1
178	0	1	1	0	1	0	1	0	0	1	1	0	1	1	1	0	1	1	1	0	1	1	1	0	0	0	1	0	0	1	0	0	1	0	0	1	1	0	1	1	1	0	1
181	1	1	0	0	1	0	1	1	0	1	1	1	0	1	1	0	1	1	0	1	1	1	1	0	0	0	0	0	0	1	0	1	1	0	1	1	1	0	1	1	1	1	1
183	1	1	0	0	1	0	1	1	0	1	1	1	0	1	1	0	1	0	1	1	1	1	1	0	0	1	1	1	1	1	1	1	1	1	1	1	1	0	1	1	0	1	1
185	1	0	1	0	1	0	1	0	1	1	1	1	0	1	1	0	1	0	1	1	1	1	1	0	0	1	1	1	1	0	0	1	1	0	0	1	0	0	1	1	0	1	1
186	0	1	1	1	0	0	1	1	1	1	1	0	1	1	1	0	1	1	0	1	1	1	1	0	0	0	0	0	0	1	1	1	1	0	0	1	0	0	1	1	1	1	1
188	1	0	1	0	1	1	0	1	0	1	0	1	1	1	1	0	1	1	1	1	1	0	0	0	0	0	1	0	1	1	0	1	0	0	0	0	1	1	1	1	1	1	1
189	1	0	1	0	1	0	1	1	1	1	1	1	0	1	1	0	1	1	0	1	1	1	1	0	0	1	1	1	1	1	0	0	0	0	1	1	1	0	1	1	0	1	1
190	1	0	1	1	0	0	1	0	0	1	1	0	1	1	1	0	1	0	1	1	1	1	1	0	0	0	1	0	1	1	1	1	1	0	1	1	0	0	1	1	0	1	1
191	0	1	1	0	1	0	1	0	0	1	1	0	1	1	1	0	1	1	1	0	1	1	1	0	0	1	1	1	1	1	0	1	0	0	0	1	1	0	1	1	1	1	1
192	1	0	1	0	1	0	1	0	0	1	1	1	0	1	1	0	1	1	0	1	1	1	1	0	0	0	1	0	0	1	0	1	1	0	1	1	1	0	1	1	1	1	1
193	1	0	1	0	1	1	0	1	0	1	1	1	0	1	1	0	1	0	1	1	1	1	1	0	0	1	1	1	0	1	1	1	1	0	1	1	1	1	1	1	1	1	1
195	1	0	1	0	1	0	1	1	0	1	1	0	1	0	1	1	1	1	1	0	1	1	0	0	0	0	1	1	1	1	1	1	1	0	1	1	1	0	1	1	0	1	1
196	1	1	0	0	1	1	0	1	0	1	1	1	0	1	1	0	1	1	0	1	1	1	1	0	0	0	1	1	1	1	1	1	1	0	1	1	1	0	1	1	0	1	0
197	1	1	0	0	1	0	1	1	0	1	1	1	0	1	1	0	1	1	1	0	1	1	1	0	0	0	1	1	1	1	1	1	1	0	1	1	1	1	1	1	0	1	1
199	1	0	1	0	1	0	1	1	1	1	1	0	1	1	1	0	1	1	1	1	1	1	1	0	1	1	1	1	1	1	1	1	1	1	1	1	1	0	1	1	0	1	1
200	1	0	1	0	1	0	1	0	0	1	1	0	1	1	1	0	1	1	0	1	1	1	1	0	0	1	1	1	1	1	0	1	1	0	1	1	1	0	1	1	1	1	0
201	1	0	1	1	0	0	1	0	0	1	1	0	1	1	1	0	1	0	1	1	1	1	1	0	0	0	1	1	1	1	0	0	0	0	0	1	0	0	1	1	0	1	0
202	1	0	1	0	1	1	0	0	0	1	1	0	1	1	1	0	1	0	1	1	1	1	1	0	0	1	1	1	0	1	1	1	0	0	1	1	1	1	0	1	0	1	0
205	1	1	0	0	1	0	1	0	0	1	1	1	0	1	0	1	1	1	1	0	1	1	1	1	0	0	0	0	0	0	1	0	1	0	1	0	1	1	1	1	1	1	1
206	0	1	1	0	1	1	0	0	0	1	1	1	0	1	1	0	1	0	1	1	1	1	1	0	0	1	1	1	1	1	1	1	1	1	1	1	0	1	0	1	0	1	1
208	1	0	1	1	0	1	0	1	0	1	1	0	1	1	1	0	1	1	1	0	1	1	0	0	0	1	1	0	1	0	1	0	1	0	1	1	1	0	1	1	0	1	1
209	1	0	1	0	1	0	1	1	1	1	1	0	1	1	1	0	1	0	1	1	1	1	1	0	0	0	0	0	0	0	0	0	0	0	0	1	1	0	1	1	1	0	0
210	1	1	0	0	1	1	0	0	0	1	1	1	0	1	1	0	1	0	1	1	1	1	1	0	0	0	0	0	0	0	1	0	0	0	0	1	1	1	1	1	1	1	1
212	1	0	1	0	1	0	1	1	0	1	1	0	1	1	1	0	1	1	1	0	1	1	1	0	0	0	1	1	0	1	1	1	1	0	1	1	0	1	1	0	1	1	1
213	0	1	1	0	1	1	1	1	1	0	1	1	1	1	0	1	1	0	1	1	1	1	1	0	0	1	1	1	0	1	0	0	0	0	0	1	1	0	1	1	1	0	1
215	0	1	1	0	1	0	1	1	1	1	1	0	1	1	1	0	1	1	0	1	1	1	1	0	0	0	1	1	0	1	0	0	1	0	1	0	1	0	1	1	1	1	0
217	1	0	1	0	1	0	1	0	0	1	1	0	1	1	1	0	1	1	0	1	1	1	1	0	0	0	1	1	1	0	1	1	1	0	1	1	0	0	1	1	1	1	1
218	0	1	1	0	1	0	1	1	1	1	1	1	0	1	1	0	1	1	1	1	0	1	0	0	0	0	0	0	1	1	0	1	1	0	0	0	1	0	1	1	1	1	1
219	1	0	1	0	1	1	0	0	0	1	1	1	0	1	1	0	1	0	1	1	1	1	1	0	0	1	0	1	0	1	0	1	1	0	1	1	1	0	1	1	1	1	1
220	1	0	1	0	1	1	0	0	0	1	1	0	1	1	1	0	1	0	1	1	1	1	1	0	0	0	1	0	1	0	0	1	1	0	0	1	1	0	1	1	1	1	1
221	0	1	1	1	0	1	1	0	0	1	1	1	0	1	1	0	1	1	1	0	1	1	1	0	0	0	0	1	1	1	0	1	0	0	1	1	1	0	1	1	1	1	0
222	1	0	1	0	1	0	1	1	0	1	1	1	0	1	1	0	1	1	1	0	1	1	1	0	0	0	0	1	1	1	0	0	1	0	0	1	1	1	1	1	1	1	1
224	0	1	1	1	0	0	1	1	0	1	1	1	0	1	1	0	1	1	1	0	1	1	1	0	0	1	1	0	0	1	1	1	0	0	0	1	1	1	1	1	1	1	1
226	1	1	0	0	1	0	1	0	0	1	1	1	0	1	1	0	1	0	1	1	1	1	1	0	0	0	1	1	1	1	1	1	0	0	1	1	0	0	1	1	0	1	1
227	1	1	0	0	1	0	1	0	0	1	1	1	0	1	1	0	1	1	1	0	1	1	1	1	0	1	1	1	1	1	0	1	1	0	1	1	1	0	1	1	0	1	1
229	1	1	0	0	1	0	1	1	0	1	1	1	0	1	1	0	1	1	1	0	1	1	1	0	1	1	1	1	1	1	1	1	1	1	1	1	1	0	1	1	0	1	0
231	1	0	1	0	1	0	1	1	1	1	1	0	1	1	1	0	1	0	1	1	1	1	1	0	0	1	1	1	1	1	1	0	1	0	1	1	0	1	1	1	1	1	1
232	1	0	1	0	1	1	0	0	0	0	1	1	1	1	1	0	1	0	1	1	1	1	1	0	0	1	1	0	1	1	1	1	1	0	0	1	1	1	1	0	1	1	0
233	1	0	1	0	1	0	1	0	1	1	1	1	0	1	1	0	1	0	1	1	1	1	1	0	0	1	1	0	1	1	0	1	1	0	1	1	0	0	1	1	1	1	1
237	0	1	1	0	1	0	1	1	1	0	1	1	1	1	1	0	1	1	1	1	0	1	1	0	0	1	0	0	0	1	0	1	0	0	0	1	0	0	1	1	1	1	1
238	0	1	1	0	1	1	0	1	1	0	1	1	1	1	1	0	1	1	1	0	1	1	1	0	0	1	1	0	1	1	1	1	1	0	1	1	1	0	1	1	0	1	0
239	1	0	1	1	0	1	0	0	0	1	1	1	0	1	1	0	1	0	1	1	1	1	1	0	0	1	1	1	1	1	0	1	1	0	1	1	1	1	0	1	0	1	1
240	1	1	0	0	1	0	1	1	1	1	1	1	0	1	1	0	1	0	1	1	1	1	1	0	0	1	1	1	0	1	1	1	1	0	1	1	1	0	1	1	0	1	1
241	1	0	1	1	0	0	1	0	1	1	1	0	1	1	0	1	1	1	1	1	1	1	1	0	0	0	1	1	1	1	0	0	1	0	1	1	1	0	1	1	0	1	0
242	1	0	1	0	1	1	0	1	0	1	1	0	1	1	1	0	1	0	1	1	1	1	1	0	0	0	0	0	1	1	0	1	0	0	0	1	0	0	1	1	1	1	0
243	1	1	0	0	1	0	1	0	0	1	1	0	1	1	1	0	1	1	1	0	1	1	1	0	0	0	0	0	1	1	1	1	0	0	1	1	1	1	0	1	0	1	1
246	1	1	0	0	1	0	1	0	0	1	1	0	1	1	1	0	1	0	1	1	1	1	1	0	0	1	1	0	1	1	1	1	1	0	1	1	1	0	1	1	0	1	0
250	1	1	0	0	1	0	1	1	1	1	1	1	0	1	1	0	1	1	0	1	1	1	1	0	0	1	1	1	0	1	1	1	1	0	1	1	1	0	1	1	0	1	1
252	1	1	0	0	1	1	0	0	0	1	1	1	0	1	0	1	1	1	0	1	1	1	1	0	0	1	1	0	1	1	1	0	0	0	1	1	1	1	1	1	1	0	1
253	1	0	1	0	1	0	1	0	0	1	1	0	1	1	1	0	1	1	1	1	1	1	1	0	0	0	0	0	1	1	1	0	1	0	1	1	1	1	0	1	0	1	1
254	0	1	1	1	1	0	1	1	1	1	1	0	1	1	1	0	1	1	1	0	1	1	0	0	0	0	1	0	1	1	1	1	1	0	1	1	1	0	1	1	1	0	1
256	0	1	1	0	1	0	1	0	1	1	1	0	1	1	1	0	1	1	1	0	1	1	1	1	0	0	0	0	0	1	0	0	0	0	0	1	0	0	1	1	1	0	1
257	1	0	1	0	1	0	1	0	0	1	1	0	1	1	1	0	1	1	1	1	1	1	1	0	0	1	1	1	1	1	1	0	1	0	1	1	1	0	1	1	0	1	0
258	0	1	1	0	1	0	1	1	1	1	1	0	1	1	1	0	1	1	1	0	1	1	1	0	0	0	1	1	0	1	1	1	1	0	1	1	1	0	1	1	1	1	1
259	0	1	1	0	1	0	1	0	1	1	1	0	1	1	1	0	1	1	1	0	1	1	1	0	0	0	1	0	1	1	1	1	1	0	0	1	1	0	1	1	0	1	1
261	1	1	0	0	1	0	1	1	1	1	1	1	0	1	1	0	1	1	1	0	1	1	1	0	0	0	1	1	1	1	0	1	0	0	1	1	1	1	1	0	1	1	1
262	1	1	0	0	1	0	1	1	0	1	0	1	1	1	1	0	1	0	1	1	1	1	1	0	0	1	1	0	1	1	1	0	1	0	0	1	0	0	1	1	0	1	1
264	1	1	0	0	1	0	1	1	0	1	1	1	0	1	1	0	1	1	1	0	1	1	1	0	0	0	1	0	1	1	1	1	0	0	1	1	1	0	1	1	1	1	1
265	1	0	1	0	1	0	1	1	1	1	1	0	1	1	1	0	1	0	1	1	1	1	1	0	0	1	1	0	1	1	1	0	1	0	0	1	1	0	1	1	1	1	1
266	1	1	0	0	1	1	0	1	1	1	1	0	1	1	1	0	1	0	1	1	1	1	1	0	0	0	0	1	0	0	1	0	0	0	0	0	1	1	0	1	1	1	0
267	1	0	1	0	1	1	0	0	0	1	1	0	1	1	1	0	1	1	0	1	1	1	1	0	0	1	0	1	1	1	0	1	1	0	1	1	1	0	1	1	0	1	1
268	1	1	0	1	0	0	1	0	0	1	1	1	0	1	1	0	1	0	1	1	1	1	0	0	1	1	1	1	1	1	1	0	1	0	1	1	1	1	1	1	0	1	1
270	1	1	0	0	1	0	1	1	1	1	1	0	1	1	1	0	1	1	0	1	1	1	1	0	0	1	1	1	1	1	0	1	1	0	1	1	1	0	1	1	1	1	0
273	1	0	1	0	1	0	1	0	0	0	1	1	1	1	1	0	1	1	0	1	1	1	1	0	0	1	0	1	1	0	0	0	1	0	1	1	0	1	1	1	0	1	0
274	0	1	1	0	1	0	1	1	0	0	1	1	1	1	1	0	1	1	1	0	1	1	1	0	0	1	1	0	1	1	0	1	1	0	1	1	1	0	1	1	1	1	0
276	1	0	1	0	1	0	1	0	0	1	1	0	1	1	1	0	1	1	0	1	1	1	1	0	1	1	1	1	1	1	1	1	0	0	1	1	1	1	1	1	0	1	0
277	0	1	1	0	1	0	1	0	0	1	1	0	1	1	1	0	1	0	1	1	1	1	1	0	0	0	1	1	1	1	1	1	1	0	1	1	1	0	1	1	1	1	0
278	1	0	1	0	1	0	1	1	0	1	1	0	1	1	1	0	1	1	1	0	1	1	1	0	0	0	1	1	0	1	0	1	1	0	1	1	1	0	1	1	0	1	1
279	1	0	1	0	1	0	1	1	0	1	1	0	1	1	1	0	1	1	0	1	1	1	1	0	0	0	1	1	1	1	0	0	0	0	0	1	1	1	0	1	1	1	0
280	0	1	1	0	1	0	1	1	0	0	1	1	1	1	1	0	1	1	1	1	1	1	1	0	0	0	0	0	1	1	1	0	0	0	0	1	0	1	1	1	1	1	1
281	0	1	1	0	1	0	1	0	0	1	1	0	1	1	1	0	1	1	0	1	1	1	1	0	0	0	0	0	0	1	0	0	0	0	0	1	0	1	0	1	1	0	1
282	0	1	1	0	1	1	0	1	1	1	1	0	1	1	1	0	1	1	1	0	1	1	1	0	0	0	1	1	1	1	1	1	1	0	0	1	1	0	1	1	1	1	1
283	1	0	1	1	0	0	1	1	1	1	1	1	0	1	1	0	1	1	0	1	1	1	1	0	0	1	1	1	0	0	1	1	1	0	0	1	1	0	1	1	0	1	1
284	1	0	1	0	1	0	1	0	1	1	1	0	1	1	1	0	1	0	1	1	1	1	1	0	0	1	0	0	0	1	0	1	1	0	1	1	1	0	1	1	0	1	1
285	1	0	1	0	1	0	1	0	1	1	0	1	1	1	1	0	1	1	0	1	1	1	1	0	0	1	1	1	1	1	0	1	1	0	1	1	1	0	1	1	0	1	1
286	1	1	0	0	1	0	1	1	0	1	1	1	0	1	1	0	1	1	0	1	1	1	1	0	0	0	1	1	1	1	0	1	1	0	1	1	1	1	0	1	0	1	1
287	1	0	1	0	1	0	1	1	1	1	1	0	1	1	1	0	1	0	1	1	1	1	1	0	0	1	1	0	1	1	1	0	0	0	1	1	1	0	1	1	1	1	1
288	1	1	0	0	1	0	1	1	1	1	1	1	0	1	1	0	1	1	0	1	1	1	1	0	0	0	1	0	0	1	1	1	0	0	1	1	1	0	1	1	0	1	1
289	1	0	1	0	1	0	1	0	0	1	1	0	1	1	1	0	1	0	1	1	1	1	1	0	0	1	1	0	1	1	0	1	0	0	0	1	1	1	1	1	0	1	1
290	1	1	0	0	1	0	1	1	1	1	1	1	0	1	1	0	1	0	1	1	1	1	1	0	0	1	1	1	1	0	1	1	1	0	1	1	1	1	1	1	1	1	1
291	1	0	1	1	0	0	1	0	1	1	1	1	0	1	1	0	1	0	1	1	1	1	1	0	0	1	1	1	0	1	0	0	1	0	1	1	1	0	1	1	0	1	0
293	0	1	1	0	1	0	1	0	1	1	1	0	1	1	1	0	1	0	1	1	1	1	1	0	0	0	1	0	0	1	1	1	1	0	1	1	1	0	1	1	1	1	1
294	1	0	1	0	1	0	1	0	0	1	1	0	1	1	1	0	1	1	1	1	1	1	1	0	0	1	1	0	1	0	1	1	0	0	1	1	1	0	1	1	0	1	1
295	1	1	0	0	1	0	1	1	0	1	1	0	1	1	1	0	1	0	1	1	1	1	1	0	0	1	1	0	1	1	1	1	1	0	1	1	0	0	1	1	0	1	1
296	0	1	1	0	1	1	0	0	0	1	1	0	1	1	0	1	1	1	1	1	0	1	0	0	0	0	0	0	0	0	0	0	0	0	0	1	1	1	1	1	1	1	1
297	0	1	1	0	1	1	0	1	0	0	1	1	1	1	0	1	1	1	1	1	0	1	1	0	0	1	0	0	1	1	0	0	1	0	1	1	1	0	1	1	1	0	1
299	1	1	0	0	1	0	1	1	0	1	1	1	0	1	1	0	1	1	1	1	1	1	0	0	0	1	1	1	0	0	1	1	0	0	0	1	1	1	1	1	0	1	1
300	1	0	1	0	1	0	1	0	0	1	1	0	1	1	1	0	1	1	0	1	1	1	1	0	0	1	1	1	1	0	1	1	1	0	0	1	1	0	1	1	0	1	0
301	1	1	0	0	1	0	1	0	0	1	1	1	0	1	1	0	1	0	1	1	1	1	1	1	0	1	1	1	1	0	1	1	1	0	1	1	1	0	1	1	0	1	1
303	0	1	1	0	1	0	1	1	1	1	1	0	1	1	1	0	1	1	0	1	1	1	1	0	0	0	0	0	0	1	0	0	0	0	0	0	1	0	1	1	0	1	0
305	1	0	1	0	1	0	1	0	0	1	1	0	1	1	1	0	1	1	0	1	1	1	1	0	0	0	0	0	1	1	1	1	1	0	1	1	1	1	1	1	1	1	1
306	1	0	1	1	0	0	1	0	1	1	1	0	1	1	1	0	1	1	0	1	1	1	1	0	0	0	0	0	1	1	0	0	0	0	1	1	1	0	1	1	0	1	1
308	0	1	1	0	1	0	1	0	1	1	1	0	1	1	1	0	1	0	1	1	1	1	1	1	0	0	1	1	1	1	0	1	0	0	0	1	0	0	1	1	1	1	1
310	1	1	0	1	0	0	1	0	1	1	1	1	0	1	1	0	1	1	0	1	1	1	1	0	0	1	1	1	1	1	1	0	1	0	1	1	1	0	1	1	0	1	1
311	1	1	0	0	1	0	1	1	0	1	1	0	1	1	1	0	1	1	1	1	1	1	1	0	1	1	1	1	0	1	1	1	1	0	1	1	1	0	1	1	0	1	1
312	1	0	1	0	1	0	1	0	0	1	1	0	1	1	1	0	1	1	0	1	1	1	1	0	0	1	1	1	0	1	1	1	1	0	1	1	1	0	1	1	0	1	1
313	1	1	0	1	0	0	1	1	1	1	1	0	1	1	1	0	1	1	0	1	1	1	1	0	0	0	1	1	1	1	1	1	1	0	1	1	1	0	1	1	0	1	1
316	1	1	0	0	1	0	1	1	0	1	1	0	1	1	1	1	0	0	1	1	1	1	1	0	0	0	1	1	1	1	1	1	0	0	1	1	0	0	1	1	1	1	1
317	1	0	1	1	0	0	1	0	0	1	1	1	0	1	1	0	1	0	1	1	1	1	1	0	0	0	0	0	1	0	1	1	0	0	1	1	1	0	1	1	1	1	0
320	0	1	1	0	1	0	1	0	1	1	1	0	1	1	1	0	1	1	0	1	1	1	1	0	0	0	0	0	1	1	0	1	1	0	0	1	0	0	1	1	1	1	0
321	0	1	1	0	1	1	0	1	1	1	1	1	0	1	1	0	1	1	1	0	1	1	1	0	0	1	1	1	1	1	0	1	1	0	1	1	1	0	1	1	0	1	0
322	1	0	1	0	1	1	0	1	0	1	0	1	1	1	1	0	1	1	1	0	1	1	1	0	0	1	1	1	1	0	1	0	0	0	0	1	0	1	0	1	1	1	1
323	1	0	1	0	1	0	1	0	0	1	1	1	0	1	1	0	1	1	0	1	1	1	1	0	1	1	1	1	1	1	1	1	1	1	1	1	1	0	1	1	0	1	1
324	0	1	1	1	0	1	0	0	1	1	1	0	1	1	0	1	1	1	1	0	1	1	1	0	1	1	1	1	0	1	1	1	1	0	0	1	0	0	1	1	0	1	0
325	1	0	1	0	1	0	1	0	0	1	1	0	1	1	1	0	1	1	1	0	1	1	1	0	0	1	1	0	1	1	0	0	0	0	0	1	1	0	1	1	1	1	1
326	0	1	1	0	1	0	1	1	0	1	1	0	1	1	1	0	1	1	1	0	1	1	1	0	0	0	1	1	1	1	1	1	1	0	0	1	1	0	1	1	0	1	1
327	0	1	1	0	1	0	1	1	1	1	1	0	1	1	1	0	1	1	1	0	1	1	1	0	1	1	1	1	1	1	1	1	1	1	0	1	1	0	1	1	0	1	1
328	1	1	0	0	1	0	1	1	0	1	1	0	1	1	1	0	1	1	1	0	1	1	1	0	0	1	0	1	0	1	0	1	1	0	1	1	1	1	1	1	0	1	1
329	1	1	0	1	0	0	1	0	0	1	1	1	0	1	1	0	1	1	0	1	1	1	1	0	0	1	1	1	1	1	1	1	1	1	0	1	0	0	1	1	0	1	1
330	1	1	0	1	0	0	1	0	0	1	1	0	1	1	1	0	1	0	1	1	1	1	1	0	0	1	1	1	0	1	1	0	1	0	1	1	1	0	1	1	0	1	1
331	0	1	1	0	1	1	0	0	0	1	1	0	1	1	1	0	1	1	0	1	1	1	1	0	0	0	0	1	1	1	1	0	1	0	0	1	0	0	1	1	1	0	1
332	1	0	1	1	0	1	0	1	1	1	1	0	1	1	1	0	1	1	0	1	1	1	1	0	0	0	1	1	1	1	1	1	1	0	1	1	1	1	0	1	1	1	0
335	0	1	1	0	1	0	1	1	0	0	1	1	1	1	0	1	1	1	1	1	0	1	0	0	0	0	0	1	1	1	1	1	1	0	0	1	0	0	1	1	1	1	0
336	1	0	1	0	1	0	1	1	0	1	1	0	1	1	1	0	1	1	0	1	1	1	1	0	0	0	1	0	1	1	1	0	1	0	1	0	1	1	1	1	1	1	1
337	0	1	1	0	1	0	1	0	0	0	1	1	1	1	1	0	1	1	1	0	1	1	1	0	0	1	0	0	0	0	0	0	1	0	0	0	1	1	0	1	1	1	1
338	0	1	1	0	1	0	1	1	1	1	1	0	1	1	1	0	1	1	0	1	1	1	1	0	0	0	0	1	1	1	1	0	0	0	0	1	0	0	1	1	1	1	0
340	1	1	0	0	1	0	1	0	1	1	1	0	1	1	1	0	1	1	0	1	1	1	1	0	1	1	1	1	1	1	1	1	1	1	1	1	1	0	1	1	0	1	1
341	1	0	1	0	1	1	0	0	0	1	1	0	1	1	1	0	1	1	0	1	1	1	1	0	0	0	1	1	1	1	0	0	1	0	1	1	1	1	1	1	0	1	0
342	1	0	1	1	0	0	1	0	0	1	1	0	1	1	1	0	1	0	1	1	1	1	1	0	1	1	1	1	1	1	1	0	1	0	1	1	1	0	1	1	0	1	1
343	0	1	1	0	1	0	1	0	1	1	1	0	1	1	1	0	1	1	1	1	1	1	1	0	0	0	0	0	0	1	1	1	1	0	0	1	1	1	0	1	1	0	1
346	1	1	0	0	1	0	1	0	0	1	1	1	0	0	1	1	1	1	1	0	1	1	1	0	0	1	1	1	1	1	1	1	1	1	1	1	1	1	1	1	0	1	0
347	1	0	1	0	1	0	1	0	0	1	1	1	0	1	1	0	1	1	1	0	1	1	1	0	0	0	1	1	1	1	0	0	1	0	0	1	1	1	1	1	1	1	0
348	1	0	1	0	1	0	1	0	0	1	1	0	1	1	1	0	1	0	1	1	1	1	1	0	0	1	1	1	1	1	1	1	1	1	1	1	1	0	1	1	0	1	1
349	0	1	1	0	1	0	1	0	1	1	1	0	1	1	1	0	1	0	1	1	1	1	1	0	0	1	0	1	1	0	0	0	0	0	1	1	0	1	0	1	1	1	1
350	1	1	0	0	1	0	1	1	1	1	1	1	0	1	1	0	1	0	1	1	1	1	1	0	0	0	0	1	0	1	1	0	0	0	0	0	1	0	1	1	1	1	0
351	1	1	0	0	1	0	1	0	0	1	1	0	1	1	1	0	1	0	1	1	1	1	1	0	0	1	1	1	1	1	1	1	1	1	1	1	1	0	1	1	0	1	1
352	1	1	0	0	1	0	1	1	1	1	1	1	0	1	1	0	1	0	1	1	1	1	1	1	1	1	1	1	1	1	1	1	1	1	1	1	1	0	1	1	1	1	1
353	1	1	0	0	1	0	1	1	0	1	1	1	0	1	1	0	1	1	0	1	1	1	1	0	0	0	1	0	1	1	0	0	0	0	1	1	1	0	1	1	1	1	0
354	1	0	1	0	1	1	0	0	0	1	1	0	1	1	1	0	1	0	1	1	1	1	1	0	0	1	0	1	1	1	1	1	1	0	1	1	1	0	1	1	0	1	1
356	1	1	0	1	0	0	1	0	0	1	1	1	0	1	1	0	1	1	0	1	1	1	1	0	1	1	1	1	1	1	1	1	1	1	1	1	1	0	1	1	0	1	1
358	0	1	1	0	1	0	1	1	1	0	1	1	1	1	1	0	1	1	1	0	1	1	0	0	0	1	1	1	1	1	1	1	0	0	1	1	1	1	1	1	0	1	1
359	0	1	1	0	1	0	1	0	0	1	1	0	1	1	1	0	1	1	1	1	1	0	0	0	0	0	1	1	1	1	1	0	1	0	1	1	1	0	1	1	0	1	1
360	1	1	0	0	1	0	1	1	0	1	1	1	0	1	1	0	1	0	1	1	1	1	1	0	0	1	1	1	1	1	1	0	1	0	1	1	1	0	1	1	0	1	1
361	1	0	1	1	0	0	1	1	0	1	1	1	0	1	1	0	1	0	1	1	1	1	1	0	0	1	1	1	0	1	1	1	1	0	1	1	1	0	1	1	0	1	1
362	1	0	1	1	0	0	1	0	1	1	1	0	1	1	1	0	1	0	1	1	1	1	1	0	0	0	0	1	0	1	1	1	1	0	0	1	0	0	1	1	0	1	1
365	0	1	1	0	1	0	1	0	0	1	1	0	1	1	1	0	1	0	1	1	1	1	1	0	0	1	1	1	1	1	1	0	1	0	1	1	1	1	1	1	1	1	0
366	1	0	1	0	1	0	1	1	1	1	1	1	0	1	1	0	1	0	1	1	1	1	1	0	0	1	1	0	0	1	0	0	1	0	1	1	1	1	1	1	0	1	1
367	1	1	0	0	1	0	1	0	1	1	1	1	0	1	1	0	1	0	1	1	1	1	1	0	0	0	1	1	1	1	1	1	0	0	1	1	1	1	0	1	1	1	1
368	1	1	0	0	1	0	1	0	1	1	1	0	1	1	1	0	1	1	0	1	1	1	1	0	0	1	1	1	1	1	1	1	1	1	1	1	1	0	1	1	0	1	1
371	1	1	0	0	1	0	1	0	1	1	1	1	0	1	0	1	1	1	1	1	1	1	1	1	0	0	1	0	1	1	1	0	1	0	1	0	1	1	0	1	1	1	1
372	1	1	0	0	1	0	1	0	0	1	1	1	0	1	1	0	1	1	0	1	1	1	1	0	0	1	1	1	1	1	1	0	1	0	1	1	1	0	1	1	0	1	0
373	0	1	1	0	1	1	0	1	1	1	1	0	1	1	1	0	1	1	1	0	1	1	0	0	0	1	1	0	0	1	0	1	0	0	1	1	1	0	1	1	1	1	1
375	1	0	1	0	1	0	1	0	0	1	1	0	1	1	1	0	1	1	1	1	1	1	1	0	0	1	0	0	1	1	0	0	1	0	0	1	1	1	1	1	1	1	0
376	1	1	0	0	1	0	1	1	0	1	1	0	1	1	1	0	1	1	0	1	1	1	1	1	0	0	0	1	1	1	0	0	1	0	0	1	1	1	1	1	1	1	1
377	1	1	0	1	0	0	1	1	0	1	1	0	1	1	1	0	1	1	1	0	1	1	0	0	0	1	1	0	0	1	1	0	1	0	0	1	1	1	1	1	1	0	1
379	1	1	0	0	1	0	1	0	0	1	1	0	1	1	1	0	1	1	0	1	1	1	1	0	0	1	1	1	1	1	1	1	1	1	0	1	0	1	1	1	0	1	1
380	1	1	0	1	0	0	1	0	1	1	1	1	0	1	1	0	1	0	1	1	1	1	1	0	0	1	0	1	1	1	1	1	1	0	0	1	1	0	1	1	0	1	1
381	0	1	1	0	1	0	1	0	0	1	1	1	0	1	1	0	1	1	1	0	1	1	1	0	0	1	1	1	1	1	1	1	1	1	0	0	1	0	1	1	0	1	0
382	1	1	0	1	0	0	1	0	1	1	1	1	0	1	1	0	1	0	1	1	1	1	1	0	0	1	1	1	1	1	1	1	1	1	1	1	1	0	1	1	0	1	0
385	1	1	0	1	0	0	1	1	0	1	1	1	0	1	1	0	1	0	1	1	1	1	1	0	0	1	1	1	0	1	1	1	1	0	1	1	1	0	1	1	0	1	0
386	1	1	0	0	1	1	0	0	1	1	1	1	0	1	1	0	1	1	1	0	1	1	1	0	0	1	1	1	1	1	1	1	1	1	1	0	1	0	1	1	0	1	0
387	0	1	1	0	1	1	0	0	0	1	1	0	1	1	1	0	1	1	1	0	1	1	1	0	0	0	1	1	1	1	1	1	1	0	0	1	1	0	1	1	1	0	0
388	0	1	1	1	0	0	1	0	0	1	1	0	1	1	1	0	1	1	1	0	1	1	1	0	0	1	1	1	1	1	1	1	1	1	1	1	1	0	1	1	0	1	0
389	1	1	0	1	0	0	1	0	0	1	1	0	1	1	1	0	1	0	1	1	1	1	1	0	1	1	1	1	1	1	1	1	1	1	1	1	1	0	1	1	0	1	1
393	1	0	1	0	1	0	1	0	0	0	1	1	1	1	1	0	1	0	1	1	1	1	1	0	0	1	1	1	1	0	0	1	1	0	1	1	0	0	1	1	1	1	1
394	1	1	0	0	1	1	0	0	0	1	1	1	0	1	1	0	1	1	1	0	1	1	1	0	0	0	0	0	0	0	0	0	0	0	1	0	1	0	1	1	1	1	1
395	1	1	0	1	0	0	1	1	0	1	1	0	1	1	1	0	1	0	1	1	1	1	1	0	0	1	1	0	0	1	1	1	0	0	1	1	1	0	1	1	1	1	1
396	1	1	0	0	1	0	1	0	0	1	1	1	0	1	1	0	1	0	1	1	1	1	1	0	0	0	0	0	0	0	0	0	0	0	1	1	1	1	1	1	1	1	1
397	0	1	1	0	1	0	1	1	1	1	1	0	1	1	1	0	1	1	1	1	1	1	1	0	0	1	1	1	1	1	0	1	1	0	1	1	1	0	1	1	0	1	0
398	0	1	1	0	1	1	0	1	0	1	1	0	1	1	1	0	1	1	0	1	1	1	1	0	0	0	0	0	1	1	0	0	1	0	0	1	1	0	1	1	1	1	0
399	1	1	0	0	1	0	1	0	0	1	1	1	0	1	1	0	1	1	0	1	1	1	1	0	0	1	1	1	1	1	1	0	1	0	1	1	1	1	0	1	1	1	1
400	0	1	1	0	1	0	1	0	1	1	1	0	1	1	1	0	1	1	1	0	1	1	1	0	0	1	1	1	1	1	1	1	0	0	0	1	1	0	1	1	0	1	0
401	1	0	1	0	1	0	1	0	0	1	1	0	1	1	0	1	1	1	1	0	1	1	1	0	0	1	1	1	1	1	1	1	1	1	1	1	1	0	1	1	0	1	1
402	1	0	1	1	0	1	0	0	1	1	1	0	1	1	1	0	1	0	1	1	1	1	1	0	0	0	0	0	0	1	0	0	0	0	0	0	0	1	0	1	1	0	1
403	1	1	0	0	1	0	1	0	0	1	1	1	0	1	1	0	1	0	1	1	1	1	1	0	0	1	1	1	0	1	1	1	1	0	0	1	1	1	1	1	0	1	1
404	1	0	1	0	1	0	1	1	0	1	1	0	1	1	1	0	1	0	1	1	1	1	1	0	0	0	0	1	1	1	0	0	0	0	0	1	1	0	1	1	0	1	0
405	0	1	1	0	1	0	1	1	0	1	0	1	1	1	0	1	1	1	1	0	1	1	0	0	0	0	0	0	1	1	0	0	1	0	0	1	1	1	1	1	1	1	1
406	1	0	1	0	1	1	0	1	0	1	1	1	0	1	0	1	1	1	1	0	1	1	1	0	0	1	1	1	1	0	1	1	0	0	1	1	1	0	1	1	0	1	1
410	1	1	0	1	0	0	1	1	1	1	1	0	1	1	1	0	1	0	1	1	1	1	1	0	1	1	1	1	1	1	1	1	1	1	1	1	1	0	1	1	0	1	1
411	0	1	1	0	1	0	1	1	1	1	1	1	0	1	1	0	1	1	0	1	1	1	1	0	0	1	1	0	0	1	0	1	0	0	1	1	1	0	1	1	0	1	1
412	1	1	0	1	0	0	1	0	0	1	1	1	0	1	1	0	1	0	1	1	1	1	1	0	1	1	1	1	1	1	1	1	1	1	1	1	1	0	1	1	0	1	1
413	1	0	1	0	1	0	1	1	0	1	1	0	1	1	1	0	1	1	1	0	1	1	0	0	0	0	1	1	0	1	1	1	0	0	0	1	1	0	1	1	1	1	1
414	1	0	1	0	1	0	1	0	0	1	1	0	1	1	1	0	1	1	1	1	0	1	0	0	0	0	0	0	1	1	1	1	1	0	1	1	1	0	1	1	1	1	0
415	1	0	1	1	0	0	1	0	1	1	1	0	1	1	1	0	1	1	0	1	1	1	1	0	0	1	0	1	1	1	0	1	1	0	1	1	1	0	1	1	0	1	1
416	0	1	1	0	1	0	1	0	1	1	1	0	1	1	1	0	1	1	0	1	1	1	1	0	0	1	1	1	1	1	0	0	1	0	1	1	1	0	1	1	0	1	1
418	1	1	0	1	0	0	1	0	0	1	1	0	1	1	1	0	1	1	0	1	1	1	1	0	0	1	1	1	1	1	1	0	0	0	1	1	1	0	1	1	0	1	1
419	0	1	1	0	1	0	1	1	0	1	1	0	1	1	1	0	1	1	1	0	1	1	1	0	0	1	1	1	1	0	0	1	1	0	1	1	1	0	1	1	0	1	0
420	1	0	1	0	1	0	1	1	0	1	1	0	1	1	1	0	1	0	1	1	1	1	1	0	0	1	1	1	0	1	1	0	1	0	0	1	1	0	1	1	0	1	1
421	1	0	1	0	1	0	1	1	0	0	1	1	1	1	1	0	1	1	1	0	1	1	1	0	1	1	1	1	1	1	1	1	1	1	1	1	1	1	1	1	0	1	0
422	1	0	1	0	1	0	1	0	1	1	1	1	0	1	1	0	1	0	1	1	1	1	1	0	1	1	1	1	1	1	1	1	1	1	1	1	1	0	1	1	0	1	1
423	0	1	1	0	1	0	1	0	0	1	1	0	1	1	1	0	1	0	1	1	1	1	1	0	1	1	1	1	1	1	1	1	1	1	1	1	1	0	1	1	0	1	0
424	0	1	1	1	0	1	0	1	0	1	1	1	0	1	1	0	1	1	0	1	1	1	1	0	0	1	1	1	0	1	1	1	0	0	1	1	1	1	0	1	1	0	1
425	1	0	1	0	1	0	1	0	1	1	1	0	1	1	1	0	1	1	1	0	1	1	1	0	0	0	0	0	1	1	1	1	0	0	0	1	1	0	1	1	1	1	0
426	1	0	1	0	1	0	1	0	0	1	1	0	1	1	1	0	1	1	1	1	1	1	1	0	0	1	1	0	1	0	1	1	0	0	0	1	1	0	1	1	1	1	1
427	1	0	1	0	1	0	1	0	0	1	1	0	1	1	1	0	1	0	1	1	1	1	1	0	0	1	0	0	1	1	0	0	1	0	1	1	1	0	1	1	0	1	0
428	1	0	1	0	1	0	1	0	0	1	1	0	1	1	1	0	1	0	1	1	1	1	1	0	1	1	1	1	1	1	0	0	1	0	1	1	1	0	1	1	0	1	1
429	1	0	1	0	1	0	1	1	0	1	1	0	1	1	1	0	1	1	0	1	1	1	1	0	0	0	0	0	0	1	0	0	1	0	0	1	1	1	1	1	1	1	1
432	0	1	1	1	0	1	0	1	1	1	1	0	1	1	1	0	1	0	1	1	1	1	1	0	0	1	1	1	1	1	1	1	1	1	1	1	1	1	1	1	0	1	0
433	1	0	1	0	1	0	1	0	1	1	1	0	1	1	1	0	1	1	0	1	1	1	1	0	0	0	0	0	1	1	0	0	1	0	1	1	1	0	1	1	0	1	1
434	0	1	1	0	1	0	1	1	1	1	1	0	1	1	1	0	1	1	0	1	1	1	1	0	0	1	1	1	1	1	1	1	1	1	1	1	1	1	1	0	1	1	1
435	1	0	1	1	0	1	0	0	1	1	1	1	0	1	1	0	1	1	0	1	1	1	1	0	0	0	1	0	1	1	1	0	0	0	0	1	1	0	1	1	1	0	0
436	0	1	1	0	1	0	1	0	1	1	1	0	1	1	1	0	1	1	1	0	1	1	1	0	0	0	0	0	1	1	1	1	1	0	0	1	0	0	1	1	1	1	1
437	0	1	1	0	1	0	1	0	1	1	1	0	1	1	1	0	1	1	1	0	1	1	1	0	0	0	0	1	1	1	0	0	1	0	0	1	1	0	1	1	1	0	1
438	1	1	0	1	0	1	0	1	1	1	1	0	1	1	1	0	1	1	0	1	1	1	1	0	1	1	1	1	1	1	1	1	1	1	1	1	1	0	1	1	0	1	1
440	0	1	1	0	1	0	1	1	0	0	1	1	1	1	1	0	1	1	1	0	1	1	1	0	0	0	1	0	1	1	0	0	0	0	1	1	1	0	1	1	1	0	1
441	1	1	0	0	1	0	1	1	0	1	1	1	0	1	1	0	1	1	1	0	1	1	1	0	0	0	1	0	0	1	1	1	1	0	1	1	1	1	1	1	0	1	1
443	1	1	0	0	1	1	0	0	1	1	1	1	0	1	1	0	1	1	1	0	1	1	1	1	0	0	1	0	0	0	1	0	0	0	1	1	1	1	0	1	1	0	1
444	1	0	1	0	1	0	1	1	0	1	1	0	1	1	1	0	1	1	0	1	1	1	1	0	0	1	1	1	1	1	1	1	0	0	1	1	1	0	1	1	0	1	0
445	0	1	1	0	1	1	0	0	0	1	1	0	1	1	0	1	1	1	1	0	1	1	1	0	1	1	1	1	1	1	1	1	1	1	1	1	1	0	1	1	0	1	0
447	1	0	1	0	1	0	1	0	0	1	1	1	0	1	1	0	1	1	0	1	1	1	1	0	0	0	0	1	1	1	0	0	1	0	0	1	0	0	1	1	1	1	1
448	1	1	0	1	0	0	1	0	1	1	1	0	1	1	1	0	1	0	1	1	1	1	1	0	0	1	1	0	1	1	0	1	1	0	1	1	1	0	1	1	0	1	1
449	1	1	0	0	1	0	1	0	0	1	1	1	0	1	1	0	1	0	1	1	1	1	1	0	0	1	1	0	0	1	1	1	1	0	1	1	1	1	0	1	0	1	1
450	1	0	1	0	1	0	1	1	1	1	1	0	1	1	1	0	1	0	1	1	1	1	1	0	0	0	1	0	0	1	0	1	0	0	1	1	0	1	0	1	0	1	1
451	1	1	0	0	1	0	1	1	0	1	1	1	0	1	1	0	1	1	0	1	1	1	1	1	0	1	1	0	1	0	1	1	0	0	1	1	1	1	1	1	1	1	1
452	1	1	0	0	1	0	1	0	0	1	1	1	0	1	1	0	1	1	1	1	1	1	1	0	0	1	1	1	0	1	1	1	0	0	1	1	1	0	1	1	0	1	1
457	1	0	1	1	0	1	0	0	0	1	1	0	1	1	1	0	1	1	1	1	1	1	1	0	0	1	0	1	1	1	0	0	1	0	1	1	1	0	1	1	0	1	0
458	1	1	0	0	1	1	0	1	0	1	1	1	0	1	1	0	1	1	0	1	1	1	1	1	1	1	1	1	1	1	1	1	1	1	1	1	1	0	1	1	0	1	1
459	1	0	1	0	1	1	0	0	0	1	1	0	1	1	1	0	1	1	0	1	1	1	1	0	0	1	0	1	1	1	1	1	1	0	1	1	1	1	0	1	0	1	1
460	1	0	1	1	0	0	1	1	0	1	1	0	1	1	1	0	1	1	0	1	1	1	1	0	0	1	0	1	1	1	1	1	1	0	1	1	0	0	1	1	0	1	1
461	1	0	1	1	0	1	0	1	0	1	1	0	1	0	1	1	1	1	1	1	0	1	0	0	1	1	1	1	0	1	1	1	0	0	1	1	1	1	1	1	1	0	1
463	1	0	1	1	0	1	0	0	0	1	1	0	1	0	1	1	1	1	1	0	1	1	0	1	0	0	0	0	0	0	0	0	0	0	1	1	0	0	1	1	0	1	1
464	1	1	0	0	1	0	1	0	0	1	1	1	0	1	1	0	1	0	1	1	1	1	1	0	0	1	1	1	1	1	1	1	0	0	1	1	1	0	1	1	0	1	0
465	0	1	1	0	1	0	1	0	0	1	1	0	1	1	1	0	1	0	1	1	1	1	1	0	0	0	0	1	0	1	0	0	1	0	0	1	1	0	1	1	0	1	1
466	0	1	1	0	1	0	1	1	1	1	1	0	1	1	1	0	1	1	0	1	1	1	1	0	0	0	1	0	0	1	1	1	1	0	0	0	0	1	0	1	1	1	1
467	1	0	1	1	0	1	0	1	1	1	1	1	0	0	1	1	1	1	1	1	1	1	1	1	0	0	0	0	0	1	1	1	1	0	1	1	0	0	1	1	1	0	1
468	0	1	1	0	1	1	0	0	0	1	0	1	1	1	1	0	1	1	1	1	1	1	0	0	0	0	1	1	1	1	0	0	1	0	0	1	1	0	1	1	0	1	1
469	0	1	1	0	1	1	0	0	0	0	1	1	1	1	1	0	1	1	1	0	1	1	1	0	0	0	0	0	0	1	1	0	0	0	0	1	1	1	1	1	1	0	1
471	1	1	0	0	1	1	0	1	0	1	1	0	1	1	1	0	1	0	1	1	1	1	1	0	0	1	1	0	1	1	0	0	1	0	1	1	1	0	1	1	0	1	0
472	1	1	0	0	1	0	1	0	0	1	1	0	1	1	1	0	1	1	0	1	1	1	1	0	0	1	1	0	1	1	0	0	0	0	0	0	1	1	1	1	0	1	0
473	1	0	1	0	1	1	1	0	0	0	1	1	1	1	1	0	1	0	1	1	1	1	1	0	0	0	0	1	1	0	1	1	1	0	0	1	0	1	1	1	1	1	0
474	0	1	1	0	1	1	0	0	1	1	1	1	0	1	1	0	1	1	0	1	1	1	1	0	0	0	1	0	0	1	1	1	1	0	1	1	0	0	1	1	0	1	1
477	1	0	1	0	1	0	1	1	0	1	1	0	1	1	1	0	1	1	0	1	1	1	1	0	1	1	1	1	1	1	1	1	1	1	1	1	1	0	1	1	0	1	1
478	0	1	1	0	1	0	1	1	0	1	1	1	0	1	1	0	1	1	0	1	1	1	1	0	0	0	0	0	0	1	1	0	0	0	0	0	0	0	1	1	1	1	1
479	1	0	1	0	1	1	0	0	0	1	1	0	1	1	1	0	1	0	1	1	1	1	1	0	0	1	1	1	1	1	1	0	1	0	1	1	1	0	1	1	1	1	0
481	0	1	1	0	1	1	0	1	1	1	1	0	1	1	1	0	1	1	0	1	1	1	1	0	0	0	0	1	1	1	0	1	0	0	1	1	1	0	1	1	1	1	1
483	1	0	1	0	1	1	0	1	0	1	1	1	0	1	1	0	1	1	1	0	1	1	1	0	0	1	1	1	1	0	1	1	1	0	1	1	1	0	1	1	0	1	0
484	0	1	1	0	1	0	1	0	0	1	1	1	0	1	1	0	1	1	1	0	1	1	1	0	0	0	1	1	1	1	0	0	1	0	1	1	1	0	1	1	0	1	0
486	1	0	1	0	1	1	0	0	0	1	1	0	1	1	1	0	1	1	1	0	1	1	1	0	0	1	1	1	1	1	1	1	1	1	1	1	1	0	1	1	0	1	0
487	1	0	1	1	0	1	0	1	0	1	1	0	1	1	1	0	1	1	0	1	1	1	1	0	0	1	1	1	1	1	1	0	1	0	1	1	1	0	1	1	0	1	1
491	0	1	1	1	0	0	1	1	0	1	0	1	1	1	1	0	1	1	1	0	1	1	0	0	0	1	0	0	0	1	1	1	1	0	0	1	1	0	1	1	0	1	1
492	1	1	0	0	1	0	1	1	0	1	1	1	0	1	1	0	1	1	1	0	1	1	1	0	1	1	1	1	1	1	1	1	1	1	1	0	1	1	1	1	0	1	1
493	0	1	1	1	0	1	0	1	1	1	1	0	1	1	1	0	1	1	0	1	1	1	1	0	0	0	0	0	1	1	0	0	0	0	0	1	1	0	1	1	1	0	0
496	1	1	0	0	1	0	1	0	0	1	1	0	1	1	1	0	1	0	1	1	1	1	1	0	0	0	1	0	1	1	0	1	0	0	0	1	1	1	1	1	1	1	1
497	1	0	1	0	1	0	1	0	0	0	1	1	1	1	1	0	1	1	0	1	1	1	1	0	0	0	1	0	1	0	0	0	0	0	1	1	1	0	1	1	1	1	1
498	1	1	0	0	1	0	1	1	0	1	1	1	0	1	1	0	1	0	1	1	1	1	1	0	0	1	0	0	1	1	0	1	1	0	1	1	1	0	1	1	0	1	1
499	1	0	1	0	1	0	1	1	1	1	1	0	1	1	1	0	1	0	1	1	1	1	0	0	0	0	0	0	1	1	0	0	0	0	0	1	1	0	1	1	0	1	1
500	0	1	1	0	1	0	1	1	0	1	1	0	1	1	1	0	1	1	0	1	1	1	1	0	0	0	0	0	0	0	0	0	0	0	0	1	1	0	1	1	0	1	1
501	1	0	1	1	0	1	0	1	0	1	1	1	0	1	1	0	1	0	1	1	1	1	1	0	0	0	0	1	1	1	1	1	1	0	1	1	1	0	1	1	1	1	0
502	1	0	1	1	0	0	1	0	0	1	1	0	1	1	1	0	1	0	1	1	1	1	1	0	0	1	1	1	1	1	0	1	1	0	1	1	1	0	1	1	0	1	1
503	1	0	1	0	1	1	0	0	0	1	1	0	1	1	0	1	1	1	1	0	1	1	0	0	0	1	1	1	0	1	0	0	0	0	0	1	1	0	1	1	1	1	1
504	0	1	1	0	1	0	1	1	0	1	1	0	1	1	1	0	1	1	0	1	1	1	1	0	0	1	1	1	1	0	0	1	1	0	0	1	1	0	1	1	1	1	1
505	0	1	1	0	1	0	1	0	0	0	1	1	1	1	1	0	1	1	1	0	1	1	1	0	0	0	1	0	0	1	1	1	0	0	1	1	1	0	1	1	1	1	1
506	0	1	1	0	1	1	0	1	0	1	1	0	1	1	1	0	1	1	0	1	1	1	1	0	0	0	1	1	1	1	0	1	0	0	0	1	1	0	1	1	1	1	1
507	0	1	1	0	1	1	0	1	1	1	1	1	0	1	1	0	1	1	0	1	1	1	1	0	0	1	0	1	1	1	1	1	1	0	0	1	1	0	1	1	0	1	1
509	0	1	1	0	1	0	1	1	0	1	1	1	0	1	1	0	1	1	1	0	1	1	1	0	0	0	0	1	1	1	1	1	1	0	1	1	1	0	1	1	0	1	1
510	1	1	0	0	1	0	1	0	0	1	1	0	1	1	1	0	1	1	0	1	1	1	1	0	0	0	0	1	1	1	0	1	1	0	1	1	1	0	1	1	0	1	1
512	1	1	0	0	1	0	1	1	0	1	1	1	0	1	1	0	1	0	1	1	1	1	1	0	1	1	1	1	1	1	1	1	1	1	1	1	1	0	1	1	0	1	1
513	1	0	1	0	1	0	1	1	0	1	1	0	1	1	1	0	1	1	0	1	1	1	1	0	1	1	1	1	1	1	1	1	1	1	1	1	1	0	1	1	0	1	0
515	0	1	1	0	1	0	1	1	0	1	0	1	1	1	1	0	1	0	1	1	1	1	1	0	1	1	1	1	1	1	0	1	1	0	0	1	1	0	1	1	0	1	1
516	1	1	0	1	0	1	0	0	0	1	0	1	1	0	1	1	1	1	1	0	1	1	0	0	0	1	1	1	1	1	0	1	1	0	1	1	1	0	1	1	0	1	0
517	0	1	1	0	1	1	0	0	0	1	1	0	1	1	1	0	1	1	0	1	1	1	1	0	0	0	1	1	1	0	0	1	1	0	1	1	1	0	1	1	0	1	0
518	1	1	0	0	1	0	1	1	0	1	1	1	0	1	1	0	1	1	1	1	1	1	1	0	0	0	1	1	1	1	1	0	0	0	1	1	1	1	0	1	0	1	1
519	1	1	0	1	0	1	0	0	1	1	1	0	1	1	1	0	1	1	1	0	1	1	1	0	0	1	1	0	0	0	1	0	0	0	1	1	1	1	1	1	1	1	1
520	0	1	1	0	1	0	1	1	0	1	1	0	1	1	1	0	1	0	1	1	1	1	1	0	0	1	1	1	1	0	1	1	1	0	0	1	1	0	1	1	0	1	1
521	0	1	1	1	0	0	1	1	0	1	1	0	1	1	1	0	1	0	1	1	1	1	1	0	0	0	1	0	1	1	0	0	0	0	1	1	1	1	1	1	1	1	1
522	0	1	1	0	1	0	1	0	0	1	1	1	0	1	1	0	1	0	1	1	1	1	1	0	0	0	0	0	0	0	0	0	0	0	0	1	0	0	1	1	1	1	1
523	1	0	1	1	0	1	0	0	0	1	1	1	0	1	1	0	1	1	0	1	1	1	1	0	0	1	1	1	0	0	1	1	1	0	1	1	1	0	1	1	0	1	1
524	1	1	0	0	1	1	0	1	0	1	1	1	0	1	0	1	1	1	1	0	1	1	1	1	0	1	0	1	1	1	1	0	1	0	1	1	1	1	1	1	1	1	1
525	0	1	1	0	1	0	1	0	0	1	1	0	1	1	1	0	1	1	1	0	1	1	1	1	0	1	1	1	1	0	0	1	1	0	1	1	1	0	1	1	0	1	0
529	1	0	1	0	1	0	1	0	0	1	1	0	1	1	1	0	1	1	1	1	1	1	1	0	1	1	1	1	1	1	1	1	1	1	1	1	1	1	1	0	0	1	1
530	1	0	1	0	1	0	1	0	0	1	1	0	1	1	0	1	1	1	1	1	1	1	1	0	0	1	1	1	1	1	1	1	0	0	1	1	1	0	1	1	0	1	1
531	0	1	1	1	0	1	0	0	1	1	1	0	1	1	1	0	1	1	1	0	1	1	1	0	0	0	0	1	1	1	0	0	0	0	1	1	0	0	1	1	0	1	1
532	1	0	1	0	1	1	0	0	0	1	1	0	1	1	1	0	1	1	0	1	1	1	1	0	0	0	0	1	0	1	1	0	0	0	0	1	0	1	0	1	1	1	0
534	1	1	0	0	1	0	1	1	0	1	1	0	1	1	1	0	1	1	1	0	1	1	1	0	0	0	1	0	1	0	1	1	1	0	1	1	1	1	1	1	1	1	1
536	1	1	0	0	1	1	0	0	0	1	1	1	0	1	1	0	1	0	1	1	1	1	1	0	1	1	1	1	0	1	0	0	0	0	1	1	1	0	1	1	0	1	1
537	1	0	1	0	1	1	0	1	0	1	1	1	0	1	1	0	1	1	1	0	1	1	1	0	0	1	1	1	1	1	0	0	1	0	0	1	1	1	1	1	0	1	1
539	1	1	0	0	1	0	1	1	0	1	1	1	0	1	1	0	1	1	1	0	1	1	1	0	0	0	0	1	1	1	1	1	0	0	0	1	1	0	1	1	1	1	1
540	1	0	1	0	1	0	1	0	0	1	1	0	1	1	1	0	1	0	1	1	1	1	1	0	0	1	1	1	1	1	1	1	1	1	1	1	1	1	1	1	0	1	1
543	1	0	1	0	1	0	1	0	0	1	1	0	1	1	1	0	1	1	1	0	1	1	1	0	1	1	1	1	1	1	1	1	1	1	1	1	1	1	1	1	0	1	1
545	1	1	0	0	1	1	0	1	0	1	1	1	0	0	1	1	1	1	1	0	1	1	1	0	0	0	1	0	0	1	0	1	1	0	1	1	1	0	1	1	1	1	1
551	1	0	1	0	1	0	1	0	0	1	1	0	1	1	0	1	1	1	0	1	1	1	0	0	0	1	1	1	1	1	0	0	1	0	1	1	1	0	1	1	0	1	1
552	1	0	1	1	0	0	1	0	0	1	1	1	0	1	1	0	1	1	0	1	1	1	1	0	1	1	1	1	1	1	1	1	1	1	1	1	1	0	1	1	0	1	1
553	1	0	1	0	1	1	0	0	0	1	1	0	1	1	1	0	1	1	0	1	1	1	1	0	0	0	1	1	1	1	1	0	0	0	0	1	1	1	0	1	0	1	0
554	1	1	0	0	1	0	1	1	0	1	1	1	0	1	1	0	1	1	0	1	1	1	1	0	1	1	1	1	1	1	1	1	1	1	1	1	1	1	1	0	0	1	1
555	1	1	0	0	1	0	1	0	0	1	1	1	0	1	1	0	1	1	1	1	1	1	1	0	0	1	1	1	1	1	1	0	0	0	1	1	1	1	1	1	1	1	1
557	1	1	0	0	1	0	1	0	0	1	1	0	1	1	1	0	1	1	0	1	1	1	1	0	0	1	1	1	1	0	1	1	1	0	1	1	1	0	1	1	0	1	1
559	0	1	1	0	1	1	0	1	0	1	1	0	1	1	1	0	1	1	0	1	1	1	1	0	0	1	1	0	0	1	1	1	1	0	1	1	1	0	1	1	0	1	1
560	0	1	1	0	1	0	1	0	0	1	1	0	1	1	0	1	1	1	1	0	1	1	0	0	1	1	1	1	1	1	1	1	1	1	1	1	1	0	1	1	0	1	1
561	1	0	1	0	1	1	0	0	0	1	1	1	0	1	1	0	1	0	1	1	1	1	1	0	0	0	1	1	1	1	1	1	1	0	1	1	1	1	1	0	1	1	1
562	1	1	0	0	1	0	1	0	0	1	1	0	1	1	1	0	1	1	1	0	1	1	0	0	0	0	1	0	1	1	1	1	1	0	1	1	1	1	0	1	0	1	0
563	1	0	1	0	1	0	1	1	1	0	1	1	1	1	0	1	1	1	1	0	1	1	1	0	1	1	0	1	1	0	1	0	1	0	0	1	1	0	1	1	0	1	1
564	1	0	1	0	1	1	0	1	0	0	1	1	1	0	1	1	1	1	1	1	0	1	1	0	0	0	1	1	1	1	1	1	0	0	0	1	1	1	0	1	0	1	0
565	1	0	1	0	1	0	1	1	0	1	1	0	1	1	1	0	1	1	0	1	1	1	1	0	1	1	1	1	1	1	1	1	1	1	1	1	1	0	1	1	0	1	1
566	0	1	1	1	0	0	1	0	0	1	1	0	1	0	1	1	1	1	1	0	1	1	0	0	0	0	1	0	1	0	0	1	0	0	1	0	1	0	1	1	1	1	1
567	1	1	0	0	1	0	1	1	0	1	1	1	0	1	1	0	1	1	1	0	1	1	1	0	0	1	1	1	1	1	1	1	1	1	0	1	1	0	1	1	0	1	1
568	1	0	1	1	0	0	1	0	1	1	1	0	1	1	1	0	1	0	1	1	1	1	1	0	1	1	1	1	1	1	1	1	1	1	1	1	1	0	1	1	0	1	1
569	1	0	1	0	1	0	1	1	0	1	1	0	1	0	1	1	1	1	1	0	1	1	1	0	0	0	1	1	0	0	1	1	1	0	1	0	1	1	0	1	1	1	0
570	1	0	1	0	1	0	1	1	0	1	1	0	1	0	1	1	1	1	1	1	1	0	1	0	0	0	0	0	0	0	0	1	0	0	0	0	0	1	1	1	1	1	1
571	1	0	1	1	0	1	0	0	0	1	1	1	0	0	1	1	1	1	1	1	0	1	1	0	0	0	0	0	1	0	0	0	0	0	1	1	1	0	1	1	0	1	1
572	1	0	1	1	0	0	1	1	1	1	1	0	1	1	1	0	1	1	1	0	1	1	1	0	0	1	1	0	0	1	1	1	0	0	0	1	1	1	1	1	1	0	1
573	1	0	1	0	1	1	0	1	0	1	1	0	1	1	1	0	1	1	1	0	1	1	1	0	1	1	1	1	1	1	1	1	1	1	1	1	1	0	1	1	0	1	0
574	0	1	1	1	0	1	0	1	0	1	1	0	1	1	1	0	1	1	1	0	1	1	0	0	0	0	0	0	0	1	0	0	1	0	0	1	0	1	1	1	1	0	1
575	0	1	1	0	1	1	0	1	1	1	1	0	1	1	1	0	1	1	0	1	1	1	1	0	0	0	1	0	1	1	1	1	0	0	1	1	1	0	1	1	1	1	1
576	1	1	0	0	1	0	1	0	0	1	1	1	0	1	1	0	1	1	1	0	1	1	1	0	0	1	1	1	1	1	0	0	1	0	1	1	1	0	1	1	0	1	0
577	0	1	1	0	1	1	0	0	0	1	1	0	1	1	1	0	1	1	1	0	1	1	1	0	1	1	1	1	1	1	1	1	1	1	0	0	0	0	1	1	0	1	1
578	1	0	1	1	0	1	0	1	0	1	1	1	0	1	0	1	1	1	1	0	1	1	0	0	1	0	1	1	0	1	1	0	1	0	1	1	0	0	1	1	0	1	1
579	1	0	1	1	0	0	1	1	1	1	1	0	1	1	1	0	1	1	0	1	1	1	1	0	0	1	1	0	1	1	0	0	0	0	0	1	1	0	1	1	1	1	1
581	0	1	1	0	1	0	1	1	1	1	1	1	0	1	1	0	1	1	0	1	1	1	1	0	0	0	0	0	0	0	0	0	1	0	0	0	1	0	1	1	1	1	1
582	1	1	0	0	1	0	1	1	1	1	1	1	0	1	1	0	1	1	1	0	1	1	0	0	0	0	1	0	0	1	1	1	0	0	0	1	0	0	1	1	0	1	1
584	1	1	0	0	1	0	1	1	0	1	1	1	0	1	1	0	1	0	1	1	1	1	1	0	1	1	1	1	1	1	0	1	1	0	1	1	1	0	1	1	0	1	0
585	1	0	1	0	1	1	0	1	0	1	1	1	0	1	1	0	1	1	0	1	1	1	1	0	0	1	1	0	0	0	0	0	1	0	1	0	0	0	1	1	1	1	0
586	1	1	0	1	0	0	1	1	1	1	1	1	0	1	1	0	1	1	1	0	1	1	0	0	0	0	0	0	0	0	0	0	1	0	1	1	1	1	1	1	1	1	1
587	1	0	1	0	1	0	1	0	0	1	1	0	1	1	1	0	1	0	1	1	1	1	1	0	0	0	1	1	1	1	1	1	0	0	1	1	1	1	1	1	0	1	1
588	0	1	1	1	0	0	1	1	1	1	1	0	1	1	1	0	1	1	1	1	1	0	1	0	0	1	1	1	1	1	0	0	0	0	1	1	1	1	1	1	0	1	1
589	0	1	1	0	1	1	0	1	0	1	1	1	0	1	0	1	1	1	1	1	1	0	0	1	0	0	0	0	1	1	0	1	1	0	1	1	1	0	1	1	1	1	1
593	1	1	0	0	1	0	1	0	1	1	1	1	0	1	1	0	1	0	1	1	1	1	1	0	0	0	0	1	1	0	1	1	0	0	1	1	1	0	1	1	1	1	1
594	1	0	1	0	1	0	1	0	1	1	1	0	1	1	1	0	1	0	1	1	1	1	1	0	0	0	1	0	1	1	0	1	0	0	1	1	0	0	1	1	1	1	1
595	1	0	1	1	0	1	1	1	0	1	1	0	1	1	1	0	1	1	0	1	1	1	1	0	0	1	1	0	0	1	1	0	0	0	1	1	0	0	1	1	1	1	1
596	1	0	1	0	1	0	1	0	0	1	1	1	0	1	1	0	1	0	1	1	1	1	1	0	0	0	0	1	1	1	1	1	1	0	0	1	1	0	1	1	0	1	1
597	1	1	0	1	0	0	1	1	0	1	1	1	0	1	1	0	1	1	0	1	1	1	1	0	0	1	1	0	0	1	1	1	1	0	1	1	1	0	1	1	0	1	1
598	1	1	0	0	1	1	0	1	0	1	1	0	1	1	1	0	1	1	1	0	1	1	1	0	0	1	0	0	0	1	1	1	0	0	0	1	1	1	0	1	1	1	1
600	1	1	0	0	1	1	0	1	0	1	1	1	0	0	1	1	1	1	1	0	1	1	1	0	0	0	1	0	1	0	0	0	1	0	1	1	1	0	1	1	0	1	1
601	1	1	0	0	1	0	1	0	1	1	1	1	0	1	1	0	1	0	1	1	1	1	1	0	0	1	1	0	0	0	1	1	0	0	1	1	1	1	0	1	1	1	1
603	1	1	0	1	0	0	1	0	1	1	1	1	0	1	1	0	1	0	1	1	1	1	1	0	1	1	1	1	1	1	1	0	1	0	0	1	1	0	1	1	0	1	1
609	1	0	1	0	1	1	0	1	1	1	1	0	1	1	0	1	1	1	1	0	1	1	0	0	0	0	1	1	1	1	0	0	1	0	0	1	1	0	1	1	1	1	1
613	1	0	1	1	0	1	1	1	0	1	1	1	0	1	1	0	1	1	0	1	1	1	1	0	0	1	0	1	1	1	1	1	1	0	1	1	0	1	1	0	1	1	0
616	1	1	0	1	0	0	1	0	0	1	1	0	1	1	1	0	1	0	1	1	1	1	1	0	1	1	1	1	1	1	1	1	1	1	1	1	1	0	1	1	0	1	1
619	1	0	1	0	1	0	1	1	0	0	1	1	1	1	1	0	1	1	1	1	1	1	1	0	0	1	1	1	1	1	1	1	1	1	0	1	1	0	1	1	0	1	1
621	1	0	1	0	1	1	0	1	0	1	1	0	1	1	1	0	1	1	1	1	1	1	0	0	0	0	1	1	1	1	1	0	1	0	0	1	1	0	1	1	0	1	0
622	1	0	1	1	0	0	1	0	0	1	1	1	0	1	1	0	1	1	0	1	1	1	1	0	0	1	0	1	1	1	1	1	0	0	1	1	1	0	1	1	0	1	1
624	1	0	1	1	0	1	1	0	0	1	1	0	1	1	1	0	1	0	1	1	1	1	1	0	0	1	1	1	0	0	1	0	1	0	1	1	1	0	1	1	0	1	1
625	1	1	0	0	1	0	1	1	0	1	1	0	1	1	1	0	1	0	1	1	1	1	1	0	0	1	1	1	0	1	1	1	1	0	1	1	1	0	1	1	0	1	0
626	1	1	0	1	0	0	1	1	1	1	1	0	1	1	1	0	1	0	1	1	1	1	1	0	1	1	1	1	0	1	1	1	1	0	1	1	1	0	1	1	0	1	1
627	1	0	1	1	0	1	0	0	0	1	1	0	1	1	1	0	1	1	0	1	1	1	1	0	0	1	1	1	1	1	0	0	0	0	1	1	1	0	1	1	0	1	1
629	1	0	1	0	1	1	0	1	0	1	1	1	0	1	1	0	1	1	1	0	1	1	1	0	0	0	1	1	1	1	0	1	1	0	1	1	1	0	1	1	0	1	1
630	1	0	1	0	1	0	1	0	0	1	0	1	1	1	0	1	1	1	1	0	1	1	1	0	0	0	0	1	1	0	0	0	1	0	1	1	1	0	1	1	1	1	0
631	1	0	1	0	1	1	0	0	0	1	1	0	1	1	1	0	1	1	1	0	1	1	1	0	0	0	1	1	1	1	1	1	1	0	1	1	1	1	0	1	1	1	1
632	1	0	1	0	1	0	1	0	0	1	1	0	1	1	1	0	1	1	0	1	1	1	1	0	0	0	0	0	1	1	0	1	1	0	0	1	0	1	0	1	0	1	0
633	1	0	1	1	0	0	1	1	0	1	1	1	0	1	0	1	1	1	1	1	0	1	0	0	0	1	1	0	0	0	0	0	0	0	1	0	0	1	1	1	1	0	1
634	1	0	1	1	0	1	0	1	0	1	1	0	1	1	0	1	1	1	1	1	0	1	0	0	1	1	1	1	1	1	1	1	1	1	1	1	1	0	1	1	0	1	1
635	1	0	1	1	0	1	0	1	0	1	1	0	1	0	1	1	1	1	1	1	1	0	1	0	0	0	0	0	0	0	0	0	0	0	1	0	1	0	1	1	0	1	1
636	0	1	1	0	1	0	1	1	0	1	1	0	1	1	1	0	1	0	1	1	1	1	1	0	0	0	0	1	0	0	1	1	1	0	1	1	1	0	1	1	0	1	1
637	1	1	0	1	0	1	0	1	0	1	1	0	1	0	1	1	1	1	1	1	0	1	0	0	0	1	1	1	1	1	1	1	1	1	1	1	1	1	1	0	1	1	1
638	1	1	0	0	1	0	1	1	0	1	1	1	0	1	1	0	1	1	1	0	1	1	1	0	0	0	1	0	0	1	1	1	0	0	0	1	1	0	1	1	0	1	0
639	1	0	1	1	0	0	1	1	0	1	1	0	1	0	1	1	1	1	1	1	1	0	0	0	0	0	0	0	0	1	1	1	1	0	1	0	1	0	1	1	0	1	1
640	1	1	0	0	1	0	1	1	0	1	1	1	0	1	1	0	1	0	1	1	1	1	0	1	0	0	1	1	1	1	1	1	1	0	1	1	1	1	1	1	0	1	0
641	1	0	1	1	0	0	1	1	1	1	1	0	1	1	1	0	1	1	0	1	1	1	1	0	0	1	1	1	0	1	1	1	1	0	1	1	1	0	1	1	1	1	0
642	1	0	1	0	1	0	1	0	0	1	1	1	0	1	1	0	1	0	1	1	1	1	1	0	0	1	0	1	1	1	0	1	1	0	1	1	1	0	1	1	1	1	1
643	1	1	0	1	0	0	1	0	1	1	1	0	1	1	1	0	1	0	1	1	1	1	1	0	0	0	1	0	0	0	1	1	0	0	1	1	0	0	1	1	1	1	1
644	1	0	1	0	1	0	1	0	0	1	1	0	1	1	1	0	1	0	1	1	1	1	1	0	0	1	1	1	1	0	1	1	0	0	0	1	1	1	0	1	0	1	1
645	1	0	1	0	1	0	1	0	0	1	0	1	1	1	1	0	1	1	0	1	1	1	1	0	0	1	0	1	1	1	0	0	1	0	1	1	0	0	1	1	0	1	0
646	0	1	1	0	1	0	1	1	0	1	1	1	0	1	1	0	1	1	0	1	1	1	1	0	0	0	0	0	1	0	0	1	0	0	0	1	0	0	1	1	1	1	1
647	1	0	1	0	1	0	1	1	1	1	1	0	1	1	1	0	1	0	1	1	1	1	1	0	0	1	1	1	1	1	0	0	1	0	1	1	1	0	1	1	0	1	0
648	0	1	1	1	0	0	1	0	1	1	1	1	0	1	1	0	1	0	1	1	1	1	1	0	1	1	1	1	1	1	0	1	1	0	1	1	1	0	1	1	0	1	0
649	1	0	1	0	1	0	1	1	1	1	1	0	1	1	1	0	1	0	1	1	1	1	1	0	0	0	0	0	1	1	0	0	1	0	1	1	1	0	1	1	1	1	1
650	1	0	1	0	1	0	1	1	1	1	1	1	0	1	1	0	1	1	0	1	1	1	1	0	0	1	1	0	0	1	0	1	1	0	1	1	1	0	1	1	0	1	1
651	1	0	1	0	1	0	1	1	1	1	1	0	1	1	1	0	1	1	1	0	1	1	1	0	0	1	1	1	0	1	0	1	0	0	1	0	1	0	1	1	0	1	1
653	1	0	1	0	1	0	1	0	0	1	1	0	1	1	1	0	1	0	1	1	1	1	1	0	0	1	1	1	1	0	0	0	0	0	0	1	0	0	1	1	0	1	1
654	1	0	1	0	1	0	1	0	1	1	1	0	1	1	1	0	1	1	0	1	1	1	1	0	0	0	1	0	1	1	0	1	0	0	1	1	1	1	1	1	1	1	1
655	1	0	1	0	1	0	1	1	0	1	1	0	1	1	1	0	1	1	0	1	1	1	1	0	0	1	1	1	0	1	0	1	1	0	1	1	1	0	1	1	0	1	1
656	1	0	1	0	1	1	0	0	0	1	1	1	0	1	1	0	1	1	0	1	1	1	1	0	0	1	1	1	1	1	1	0	0	0	0	1	1	0	1	1	0	1	1
659	1	0	1	1	0	0	1	0	0	1	1	0	1	1	1	0	1	1	1	0	1	1	1	0	0	1	1	0	1	1	1	1	1	0	1	1	1	0	1	1	0	1	0
660	1	0	1	0	1	0	1	0	0	1	1	0	1	1	1	0	1	0	1	1	1	1	1	0	0	1	1	0	1	1	1	1	1	0	1	1	1	0	1	1	0	1	1
661	1	0	1	1	0	0	1	0	1	1	1	0	1	1	1	0	1	1	0	1	1	1	1	0	0	1	0	1	1	1	1	1	1	0	1	1	0	0	1	1	0	1	0
663	1	0	1	1	0	0	1	0	0	1	1	1	0	1	1	0	1	1	0	1	1	1	1	0	0	0	0	0	0	0	0	0	0	0	1	1	0	0	1	1	1	1	0
665	1	1	0	0	1	0	1	1	0	1	1	0	1	1	1	0	1	1	0	1	1	1	1	0	0	1	1	1	1	1	0	1	1	0	1	1	1	0	1	1	0	1	1
666	0	1	1	0	1	0	1	0	1	1	1	1	0	1	1	0	1	0	1	1	1	1	1	0	0	0	1	1	1	1	0	0	1	0	0	1	0	1	1	1	1	1	1
667	1	1	0	1	0	0	1	0	1	1	1	1	0	1	1	0	1	1	1	1	1	1	1	0	0	1	1	1	1	1	1	0	1	0	1	1	1	0	1	1	0	1	0
668	1	0	1	0	1	0	1	0	0	1	1	0	1	1	1	0	1	0	1	1	1	1	1	0	0	0	0	1	1	1	0	1	0	0	1	1	1	0	1	1	0	1	1
669	1	1	0	0	1	0	1	1	1	1	1	1	0	1	1	0	1	1	1	1	1	1	1	0	0	0	1	0	0	0	1	1	0	0	1	1	0	1	1	1	1	1	1
670	0	1	1	0	1	0	1	0	1	1	1	0	1	1	1	0	1	1	1	0	1	1	1	0	0	0	1	0	1	0	1	0	0	0	0	0	0	1	0	1	1	0	1
671	1	0	1	1	0	1	0	1	0	1	1	0	1	0	1	1	1	1	1	1	1	0	1	1	1	1	1	1	1	1	1	1	1	1	1	0	1	0	1	1	0	1	0
672	0	1	1	1	0	1	0	1	0	1	1	1	0	0	1	1	1	1	1	1	1	0	0	0	1	1	1	1	1	1	1	1	1	1	1	1	1	0	1	1	0	1	1
673	1	0	1	1	0	0	1	0	1	1	1	0	1	1	1	0	1	0	1	1	1	1	1	0	0	0	0	0	1	1	0	1	0	0	1	1	0	1	0	1	1	1	0
674	0	1	1	1	0	0	1	1	1	1	1	0	1	1	1	0	1	1	0	1	1	1	1	0	0	1	1	1	1	1	1	1	1	1	1	1	1	0	1	1	0	1	1
675	1	0	1	0	1	0	1	1	1	1	1	0	1	1	1	0	1	0	1	1	1	1	1	0	0	1	1	1	1	1	1	1	1	1	1	1	1	0	1	1	0	1	1
676	1	0	1	0	1	0	1	1	0	1	1	0	1	1	1	0	1	1	1	0	1	1	0	0	0	0	1	0	1	1	1	1	0	0	1	1	1	0	1	1	1	1	0
677	1	1	0	0	1	0	1	0	0	1	1	1	0	1	1	0	1	0	1	1	1	1	1	0	0	1	1	1	1	0	0	1	1	0	0	1	1	1	1	1	1	1	1
678	1	0	1	0	1	0	1	1	0	1	1	0	1	1	1	0	1	0	1	1	1	1	1	0	1	1	1	1	0	1	1	0	1	0	1	1	1	1	1	1	0	1	0
679	1	0	1	0	1	0	1	1	1	1	1	0	1	1	1	0	1	0	1	1	1	1	1	0	0	0	1	1	0	0	0	0	0	0	1	1	1	1	1	1	0	1	1
680	1	0	1	1	0	1	0	0	0	1	1	0	1	1	1	0	1	0	1	1	1	1	1	0	1	1	1	1	1	1	1	1	1	1	1	1	1	0	1	1	0	1	1
682	0	1	1	0	1	0	1	0	1	1	1	1	0	1	1	0	1	0	1	1	1	1	1	0	0	0	1	1	1	0	0	0	1	0	0	1	1	0	1	1	1	1	1
683	1	1	0	0	1	0	1	1	0	1	1	0	1	1	1	0	1	1	1	1	1	1	1	0	0	1	1	0	1	1	1	1	1	0	1	1	1	0	1	1	0	1	1
684	0	1	1	0	1	1	0	1	0	1	1	0	1	1	1	0	1	1	0	1	1	1	1	0	0	0	0	0	1	1	0	1	1	0	1	1	1	0	1	1	1	1	1
685	1	0	1	0	1	0	1	1	1	1	1	0	1	1	1	0	1	0	1	1	1	1	1	0	0	1	1	1	1	1	1	0	1	0	0	1	0	0	1	1	0	1	1
686	1	0	1	0	1	0	1	0	1	1	1	1	0	1	1	0	1	1	0	1	1	1	1	0	0	1	1	0	1	1	1	1	1	0	1	1	0	1	1	1	0	1	1
688	1	1	0	1	0	1	0	1	1	1	1	0	1	1	1	0	1	1	0	1	1	1	1	0	0	1	0	0	0	1	1	1	1	0	1	0	1	1	1	1	0	1	1
689	1	0	1	0	1	0	1	1	1	1	1	1	0	1	1	0	1	1	0	1	1	1	1	0	0	0	0	0	0	1	0	0	0	0	0	1	0	1	1	1	1	1	1
690	1	1	0	0	1	0	1	1	1	1	1	0	1	1	1	0	1	0	1	1	1	1	1	0	1	1	1	1	0	1	0	1	1	0	0	1	0	1	1	1	0	1	1
691	1	0	1	0	1	1	0	1	0	1	1	1	0	1	1	0	1	1	1	0	1	1	1	0	1	1	1	1	1	1	1	1	1	1	1	1	1	0	1	1	0	1	1
692	1	0	1	0	1	1	0	0	0	1	1	0	1	1	1	0	1	1	0	1	1	1	1	0	0	1	1	1	1	1	0	1	1	0	0	1	1	0	1	1	1	1	1
694	0	1	1	0	1	0	1	0	0	1	1	0	1	1	1	0	1	0	1	1	1	1	1	0	0	0	0	0	1	1	0	0	0	0	1	1	1	1	0	1	1	1	1
695	1	1	0	0	1	1	0	0	0	1	1	1	0	1	1	0	1	0	1	1	1	1	1	1	0	1	0	1	1	0	0	0	0	0	1	1	1	0	1	1	0	1	0
697	1	0	1	0	1	0	1	0	0	1	1	0	1	1	1	0	1	0	1	1	1	1	1	0	0	0	1	1	1	1	0	1	1	0	1	1	0	0	1	1	0	1	0
699	1	1	0	1	0	0	1	1	0	1	1	1	0	1	1	0	1	1	0	1	1	1	1	0	0	1	0	0	1	1	1	1	1	0	0	1	1	1	1	1	1	1	0
700	1	1	0	0	1	0	1	0	1	1	0	1	1	1	1	0	1	1	1	0	1	1	1	0	1	1	1	1	1	1	1	1	1	1	1	1	1	0	1	1	1	1	1
701	0	1	1	0	1	0	1	1	1	1	1	0	1	1	1	0	1	1	1	0	1	1	1	0	0	0	1	0	0	1	0	0	0	0	0	1	1	0	1	1	1	1	1
702	1	1	0	1	0	0	1	0	1	1	1	0	1	1	1	0	1	0	1	1	1	1	1	0	1	1	1	1	1	1	0	0	1	0	1	1	1	1	1	1	0	1	1
706	1	1	0	0	1	1	0	1	0	1	1	0	1	1	1	0	1	1	0	1	1	1	1	0	0	1	1	1	1	1	0	1	1	0	1	1	1	0	1	1	0	1	1
707	0	1	1	0	1	1	0	1	0	1	0	1	1	1	1	0	1	1	0	1	1	1	0	0	0	0	0	0	1	1	1	1	1	0	1	1	1	1	1	1	1	1	1
708	1	1	0	1	0	0	1	0	0	1	1	0	1	1	1	0	1	0	1	1	1	1	1	0	1	1	1	1	1	1	1	1	1	1	1	1	1	0	1	1	0	1	1
709	0	1	1	1	0	1	0	1	0	0	1	1	1	1	1	0	1	1	1	0	1	1	0	0	0	0	0	0	0	1	0	0	0	0	0	1	1	0	1	1	1	1	1
710	0	1	1	0	1	0	1	0	0	0	1	1	1	1	0	1	1	1	0	1	1	1	1	0	0	1	0	0	1	1	1	0	0	0	1	1	1	1	0	1	1	0	0
711	1	1	0	0	1	0	1	0	0	1	1	1	0	1	1	0	1	1	1	1	1	1	1	0	1	1	1	1	1	1	0	0	1	0	1	1	1	1	1	1	0	1	1
713	0	1	1	0	1	1	0	1	0	1	1	0	1	1	1	0	1	0	1	1	1	1	1	0	0	0	0	1	1	0	0	1	0	0	1	1	1	1	1	1	1	0	0
714	0	1	1	0	1	1	0	1	0	0	1	1	1	1	1	0	1	1	1	1	0	1	0	0	0	0	0	0	0	0	0	0	0	0	1	1	1	1	0	1	1	1	1
715	0	1	1	0	1	1	0	1	0	1	0	1	1	1	1	0	1	1	0	1	1	1	1	0	0	0	1	1	1	1	1	0	1	0	0	1	1	1	1	1	1	1	0
716	1	1	0	0	1	0	1	1	0	1	1	0	1	1	1	0	1	1	0	1	1	1	1	0	0	1	1	0	1	1	1	1	1	0	1	1	1	0	1	1	0	1	0
718	1	0	1	0	1	1	0	0	0	1	1	0	1	1	1	0	1	1	1	0	1	1	1	0	0	0	1	1	1	0	1	1	1	0	1	1	1	0	1	1	0	1	1
719	0	1	1	0	1	1	0	0	1	1	0	1	1	1	1	0	1	1	0	1	1	1	0	0	0	0	0	0	0	0	0	0	1	0	0	1	1	0	1	1	1	0	1
720	1	0	1	0	1	1	0	1	0	1	1	0	1	1	1	0	1	1	1	0	1	1	1	0	0	1	1	0	0	1	1	0	0	0	1	1	1	1	1	1	1	1	1
722	1	1	0	0	1	0	1	1	0	1	1	1	0	1	1	0	1	1	1	0	1	1	1	0	0	0	1	1	0	1	1	0	0	0	1	1	0	0	1	1	1	1	1
723	1	1	0	0	1	0	1	1	0	1	1	0	1	1	1	0	1	0	1	1	1	1	1	0	0	0	0	0	0	1	1	0	0	0	1	1	1	0	1	1	0	1	0
725	1	0	1	0	1	0	1	1	0	1	1	1	0	1	1	0	1	0	1	1	1	1	1	0	0	0	1	0	1	1	0	1	0	0	1	1	1	1	0	1	1	0	1
726	1	1	0	0	1	0	1	1	1	1	1	0	1	1	1	0	1	1	0	1	1	1	1	0	0	1	1	1	0	1	1	1	0	0	1	1	1	0	1	1	0	1	1
730	1	0	1	1	0	0	1	1	1	1	1	0	1	1	1	0	1	1	1	0	1	1	0	0	0	1	0	1	1	1	1	1	1	0	1	1	1	1	0	1	0	1	1
731	1	0	1	0	1	0	1	1	0	1	1	1	0	1	1	0	1	1	1	0	1	1	1	0	0	1	1	1	1	1	1	1	1	1	1	1	1	0	1	1	0	1	1
732	1	1	0	0	1	0	1	1	0	1	1	0	1	1	1	0	1	1	1	0	1	1	0	0	0	1	1	1	1	1	1	1	1	1	1	0	1	0	1	1	0	1	1
733	1	0	1	0	1	0	1	1	0	1	1	1	0	1	1	0	1	1	1	0	1	1	1	0	0	0	1	1	0	1	0	1	1	0	1	1	1	0	1	1	1	1	0
734	0	1	1	1	0	0	1	1	1	1	1	0	1	1	1	0	1	0	1	1	1	1	1	0	0	1	0	1	1	1	1	0	1	0	1	1	1	0	1	1	0	1	0
735	1	1	0	1	0	1	1	1	1	1	1	0	1	1	1	0	1	0	1	1	1	1	1	0	0	1	1	1	1	1	1	1	1	1	1	1	1	1	1	0	0	1	1
736	1	1	0	1	0	0	1	0	1	1	1	0	1	1	1	0	1	0	1	1	1	1	1	0	0	1	0	1	1	1	1	1	1	0	1	1	1	1	1	1	0	1	0
737	1	1	0	0	1	0	1	1	0	1	1	1	0	1	1	0	1	1	1	0	1	1	1	0	0	1	1	1	0	1	1	1	1	0	1	1	1	1	1	1	0	1	1
738	0	1	1	0	1	0	1	1	0	1	1	0	1	1	0	1	1	1	1	0	1	1	0	0	0	1	1	1	1	1	1	1	1	1	1	1	1	0	1	1	0	1	0
740	0	1	1	1	0	0	1	1	0	1	1	0	1	1	1	0	1	1	1	0	1	1	1	0	0	0	1	1	0	1	1	1	0	0	1	1	1	1	0	1	1	1	1
741	1	0	1	0	1	1	0	1	1	1	1	0	1	1	1	0	1	1	0	1	1	1	1	0	0	1	1	1	0	1	0	0	1	0	0	1	0	1	0	1	1	1	0
742	1	0	1	0	1	1	0	0	1	1	1	0	1	1	1	0	1	1	1	0	1	1	1	0	0	0	1	1	1	1	1	1	0	0	0	1	1	0	1	1	0	1	1
743	1	0	1	0	1	1	0	1	0	1	1	1	0	1	1	0	1	1	1	0	1	1	1	0	0	0	0	0	0	1	0	0	0	0	1	1	1	1	1	1	1	1	0
744	1	0	1	1	0	1	0	0	1	1	1	1	0	1	1	0	1	1	1	0	1	1	1	0	0	1	1	0	1	1	0	1	0	0	0	1	0	0	1	1	0	1	1
745	1	0	1	0	1	0	1	0	0	0	1	1	1	1	1	0	1	1	1	0	1	1	1	0	0	1	1	1	1	1	0	0	1	0	1	1	1	0	1	1	0	1	1
746	1	1	0	0	1	0	1	1	0	1	1	1	0	1	1	0	1	1	0	1	1	1	1	0	1	1	1	0	0	1	1	1	1	0	1	1	1	1	1	1	0	1	1
748	1	1	0	0	1	0	1	1	1	1	1	1	0	1	1	0	1	1	0	1	1	1	1	0	0	1	1	1	0	1	1	1	1	0	1	1	1	0	1	1	0	1	1
749	1	0	1	0	1	0	1	1	1	1	1	0	1	1	1	0	1	1	0	1	1	1	1	0	0	1	1	0	1	1	1	0	1	0	1	0	0	1	0	1	1	1	0
751	1	0	1	0	1	0	1	0	0	1	1	0	1	1	1	0	1	1	1	0	1	1	1	0	0	0	1	0	1	1	1	1	0	0	1	1	1	0	1	1	0	1	1
752	0	1	1	0	1	0	1	0	0	1	1	1	0	1	1	0	1	1	1	0	1	1	0	0	0	0	1	1	1	0	1	1	0	0	0	1	0	1	1	0	1	1	0
753	1	1	0	0	1	0	1	1	1	1	1	1	0	1	1	0	1	0	1	1	1	1	1	0	1	1	1	1	1	1	1	0	1	0	1	1	1	0	1	1	0	1	1
754	1	0	1	0	1	0	1	0	0	1	1	0	1	1	1	0	1	1	0	1	1	1	1	0	0	0	0	1	1	1	1	0	0	0	1	1	1	1	0	1	1	1	1
757	1	0	1	0	1	1	0	1	0	1	1	0	1	1	1	0	1	1	0	1	1	1	1	0	0	0	1	0	0	1	1	0	0	0	1	1	1	0	1	1	0	1	0
759	1	0	1	1	0	0	1	1	1	1	1	1	0	1	1	0	1	1	0	1	1	1	1	0	0	0	1	1	1	1	0	1	0	0	0	1	1	0	1	1	0	1	1
761	1	0	1	0	1	1	0	1	0	1	1	0	1	1	1	0	1	1	1	0	1	1	1	0	0	1	1	0	1	1	1	1	1	0	1	1	1	1	0	1	0	1	0
762	0	1	1	0	1	1	0	1	0	1	1	0	1	1	1	0	1	1	1	0	1	1	1	0	0	1	1	0	0	1	1	0	0	0	1	1	1	0	1	1	0	1	1
764	1	1	0	0	1	0	1	0	0	1	1	0	1	1	1	0	1	1	0	1	1	1	1	0	0	1	1	1	1	1	1	1	1	1	1	1	1	0	1	1	0	1	1
765	0	1	1	0	1	1	0	1	0	1	1	0	1	1	1	0	1	1	1	0	1	1	1	0	0	1	1	0	0	1	1	1	1	0	1	1	1	0	1	1	0	1	1
767	1	0	1	0	1	1	0	0	1	1	1	0	1	1	1	0	1	0	1	1	1	1	1	0	0	1	1	1	1	1	0	1	1	0	1	1	1	0	1	1	0	1	0
768	1	1	0	1	0	0	1	0	0	1	1	0	1	1	1	0	1	0	1	1	1	1	1	0	0	0	0	1	1	1	1	1	1	0	1	1	1	0	1	1	0	1	1
769	1	0	1	0	1	1	0	1	0	1	1	0	1	1	1	0	1	1	0	1	1	1	1	0	0	0	1	1	1	1	1	1	1	0	1	1	1	0	1	1	0	1	0
771	1	0	1	1	0	0	1	1	1	1	0	1	1	1	1	0	1	1	0	1	1	1	1	0	0	1	1	1	0	1	1	1	1	0	1	1	1	1	1	1	0	1	1
773	1	1	0	0	1	0	1	1	0	1	1	0	1	1	1	0	1	1	1	0	1	1	1	0	0	0	1	0	0	1	1	0	0	0	0	1	0	1	0	1	1	0	0
774	1	0	1	1	0	0	1	0	1	1	1	0	1	1	1	0	1	1	0	1	1	1	1	0	0	0	1	1	1	0	0	1	1	0	1	1	1	0	1	1	0	1	0
775	1	0	1	0	1	0	1	0	0	1	1	0	1	1	1	0	1	1	0	1	1	1	1	0	0	1	1	1	1	1	0	1	1	0	1	1	1	0	1	1	0	1	0
776	1	1	0	1	0	1	0	1	0	1	1	1	0	1	1	0	1	1	1	1	1	1	1	0	0	1	1	1	0	0	0	0	0	0	0	1	1	0	1	1	0	1	1
777	0	1	1	0	1	0	1	1	0	1	1	0	1	1	1	0	1	1	0	1	1	1	1	0	0	0	0	0	1	0	0	0	0	0	0	1	0	0	1	1	1	1	1
778	1	1	0	0	1	0	1	1	1	1	1	0	1	1	1	0	1	0	1	1	1	1	1	0	0	1	1	1	1	1	0	1	1	0	1	1	1	1	1	1	0	1	1
779	0	1	1	0	1	0	1	1	1	1	1	0	1	1	1	0	1	1	1	0	1	1	0	0	0	0	0	1	1	1	0	1	1	0	0	0	0	0	1	1	0	1	1
780	1	0	1	0	1	0	1	0	1	1	1	0	1	1	1	0	1	0	1	1	1	1	1	0	1	1	1	1	1	1	0	1	1	0	1	1	1	0	1	1	0	1	0
781	1	0	1	0	1	1	0	0	0	1	1	0	1	1	1	0	1	1	1	1	1	1	1	0	0	0	1	0	1	0	0	0	0	0	0	1	1	1	0	1	1	0	1
782	1	0	1	0	1	0	1	0	1	1	0	1	1	1	1	0	1	0	1	1	1	1	1	0	0	1	1	1	1	1	0	0	1	0	1	1	1	0	1	1	0	1	1
783	1	0	1	0	1	0	1	0	0	1	1	0	1	1	1	0	1	1	0	1	1	1	1	0	0	1	0	1	1	1	0	1	1	0	0	1	1	0	1	1	0	1	1
784	1	0	1	0	1	0	1	1	0	1	1	0	1	1	1	0	1	1	1	0	1	1	1	0	0	0	0	0	0	1	0	0	0	0	0	1	1	0	1	1	1	0	1
785	1	0	1	0	1	0	1	1	1	1	1	1	0	1	1	0	1	0	1	1	1	1	1	0	0	0	1	1	1	1	0	1	1	0	1	1	1	1	0	1	1	0	0
786	0	1	1	0	1	0	1	1	1	1	1	0	1	1	1	0	1	1	1	1	1	1	1	0	0	0	0	1	1	0	0	0	1	0	1	1	1	0	1	1	0	1	1
787	1	0	1	0	1	0	1	0	0	1	1	0	1	1	1	0	1	0	1	1	1	1	1	0	0	1	1	1	1	1	0	1	1	0	1	1	1	0	1	1	1	1	0
788	0	1	1	0	1	0	1	1	0	1	0	1	1	1	1	0	1	0	1	1	1	1	1	0	0	1	1	1	1	1	1	0	1	0	1	1	1	0	1	1	0	1	1
790	0	1	1	0	1	0	1	1	0	1	0	1	1	1	1	0	1	1	0	1	1	1	1	0	0	0	0	0	0	0	1	0	1	0	0	1	1	1	0	1	1	0	0
791	0	1	1	0	1	0	1	1	1	1	1	0	1	1	1	0	1	1	0	1	1	1	0	0	0	0	0	0	0	1	1	1	0	0	0	1	1	1	1	1	1	1	1
792	1	0	1	0	1	0	1	0	0	1	1	0	1	1	1	0	1	0	1	1	1	1	1	0	0	0	1	0	1	1	1	1	1	0	1	1	1	0	1	1	0	1	0
793	1	0	1	0	1	0	1	1	1	1	1	1	0	1	1	0	1	0	1	1	1	1	1	0	0	0	1	1	1	1	0	0	1	0	0	1	0	0	1	1	1	1	1
794	1	1	0	0	1	0	1	0	0	1	1	1	0	1	1	0	1	0	1	1	1	1	1	0	0	1	1	0	1	1	1	1	1	0	1	1	1	0	1	1	0	1	0
796	1	0	1	1	0	0	1	1	0	1	1	0	1	1	1	0	1	0	1	1	1	1	1	0	0	0	1	1	1	1	1	1	1	0	1	0	0	1	0	1	0	1	1
797	1	1	0	0	1	0	1	0	1	1	1	0	1	1	1	0	1	1	1	0	1	1	1	0	0	1	1	0	0	0	1	1	1	0	1	1	1	0	1	1	0	1	1
799	0	1	1	0	1	1	0	0	0	1	1	0	1	1	1	0	1	1	0	1	1	1	1	1	0	1	1	1	1	1	0	1	1	0	1	1	1	0	1	1	0	1	1
800	1	0	1	1	0	0	1	0	0	1	1	0	1	1	1	0	1	0	1	1	1	1	1	0	0	0	0	1	1	1	0	1	1	0	1	1	1	0	1	1	0	1	1
801	0	1	1	0	1	1	1	0	0	1	1	1	0	1	1	0	1	0	1	1	1	1	1	0	0	0	1	1	1	0	0	0	1	0	0	1	0	0	1	1	0	1	0
802	0	1	1	0	1	1	0	0	0	1	1	0	1	1	1	0	1	1	0	1	1	1	1	0	0	0	1	1	0	1	1	1	1	0	1	1	0	0	1	1	1	1	1
803	0	1	1	0	1	1	0	0	1	0	1	1	1	1	1	0	1	1	0	1	1	1	1	0	0	0	0	0	0	0	0	0	0	0	0	1	0	1	0	1	1	0	1
804	1	0	1	0	1	1	0	1	0	1	1	0	1	1	1	0	1	0	1	1	1	1	1	0	0	1	1	0	0	1	0	1	1	0	1	1	1	0	1	1	0	1	1
805	1	1	0	0	1	0	1	0	0	1	1	1	0	1	1	0	1	0	1	1	1	1	1	0	0	1	1	0	1	0	1	1	1	0	0	1	1	0	1	1	0	1	1
806	0	1	1	1	0	0	1	1	1	1	0	1	1	1	1	0	1	1	0	1	1	1	1	0	0	0	0	1	1	0	0	0	0	0	0	1	1	0	1	1	1	1	1
807	1	1	0	0	1	0	1	0	1	1	1	1	0	1	1	0	1	1	1	0	1	1	1	1	0	1	1	1	1	1	1	1	0	0	1	0	0	1	0	1	0	1	1
808	1	0	1	0	1	0	1	0	0	1	1	0	1	1	1	0	1	1	1	0	1	1	1	0	0	0	1	1	1	0	0	1	1	0	0	1	1	1	0	1	1	0	0
809	1	0	1	1	0	0	1	0	0	1	1	0	1	1	1	0	1	1	0	1	1	1	1	0	0	1	1	1	1	1	1	1	0	0	1	1	1	0	1	1	0	1	0
811	1	0	1	0	1	0	1	1	0	0	1	1	1	1	1	0	1	1	0	1	1	1	1	0	0	1	1	1	1	1	1	1	1	1	1	1	1	0	1	1	0	1	0
812	0	1	1	0	1	1	0	0	0	0	1	1	1	1	1	0	1	1	0	1	1	1	1	0	0	1	0	0	0	1	0	1	1	0	0	1	1	0	1	1	0	1	0
813	0	1	1	0	1	1	0	0	1	1	1	0	1	1	1	0	1	1	0	1	1	1	1	0	0	0	0	0	1	1	0	1	1	0	0	1	0	0	1	1	1	1	0
814	0	1	1	0	1	0	1	1	0	1	1	1	0	1	1	0	1	1	0	1	1	1	1	0	0	1	1	1	1	1	1	0	1	0	1	1	1	0	1	1	0	1	1
815	0	1	1	0	1	0	1	1	1	1	1	0	1	1	1	0	1	1	1	0	1	1	0	0	0	1	1	0	0	1	0	1	0	0	1	1	1	0	1	1	1	1	1
817	1	0	1	0	1	0	1	0	0	1	1	1	0	1	1	0	1	1	1	0	1	1	1	0	0	0	1	0	1	0	1	1	0	0	0	1	1	1	1	1	1	1	0
818	1	0	1	1	0	1	0	0	0	1	1	0	1	1	1	0	1	1	1	0	1	1	1	0	0	0	0	1	0	1	0	0	0	0	1	1	1	0	1	1	0	1	0
819	1	0	1	1	0	0	1	0	0	1	1	1	0	1	1	0	1	1	0	1	1	1	1	0	1	1	1	1	1	1	1	1	1	1	1	1	1	0	1	1	0	1	0
820	1	0	1	1	0	0	1	0	0	1	1	0	1	1	1	0	1	1	1	0	1	1	0	0	1	1	1	1	1	1	1	1	1	1	1	1	1	0	1	1	0	1	1
821	0	1	1	0	1	1	0	1	1	1	1	0	1	1	1	0	1	1	1	0	1	1	1	0	0	1	1	1	1	1	1	1	1	1	0	1	1	0	1	1	0	1	0
825	1	0	1	1	0	0	1	1	0	1	1	0	1	1	1	0	1	0	1	1	1	1	1	0	0	1	1	1	1	1	1	1	1	1	1	1	1	1	1	1	0	1	1
826	1	0	1	0	1	1	0	1	0	1	1	0	1	1	1	0	1	1	1	1	1	1	1	0	0	1	0	1	1	1	1	1	0	0	0	1	1	0	1	1	1	0	0
827	0	1	1	0	1	0	1	1	0	1	1	0	1	1	1	0	1	1	1	0	1	1	1	0	0	0	0	0	1	1	1	0	0	0	1	1	1	1	0	1	1	0	0
828	0	1	1	0	1	0	1	0	0	1	1	0	1	1	1	0	1	0	1	1	1	1	1	0	0	1	1	1	1	1	0	0	1	0	1	1	1	0	1	1	0	1	1
829	1	0	1	0	1	1	0	1	0	1	1	0	1	1	0	1	1	1	1	0	1	1	1	0	0	1	0	1	1	1	1	1	0	0	0	1	1	1	1	1	1	1	1
832	1	1	0	0	1	0	1	1	0	1	1	1	0	1	1	0	1	0	1	1	1	1	1	0	0	1	1	0	1	1	1	1	1	0	1	1	1	0	1	1	0	1	1
833	1	1	0	0	1	0	1	1	0	1	1	0	1	1	1	0	1	1	0	1	1	1	1	0	1	1	1	1	1	1	1	1	1	1	1	1	1	1	1	1	0	1	1
834	1	0	1	0	1	0	1	1	0	1	1	0	1	1	1	0	1	1	0	1	1	1	1	0	1	1	1	1	1	1	1	1	1	1	1	1	1	0	1	1	0	1	1
837	1	0	1	0	1	0	1	0	0	1	1	0	1	1	1	0	1	0	1	1	1	1	1	0	0	1	1	1	1	0	1	1	1	0	1	1	1	0	1	1	0	1	1
838	1	0	1	0	1	0	1	1	0	1	1	0	1	1	1	0	1	1	1	0	1	1	1	0	0	1	1	1	1	1	1	1	1	1	1	1	1	0	1	1	0	1	1
839	1	0	1	0	1	0	1	0	0	0	1	1	1	1	1	0	1	1	1	0	1	1	1	0	0	0	1	0	1	1	1	1	1	0	1	1	1	0	1	1	0	1	1
840	0	1	1	0	1	0	1	1	0	1	1	0	1	1	1	0	1	1	1	0	1	1	1	0	0	0	1	1	0	1	1	0	1	0	1	1	1	0	1	1	0	1	1
843	1	0	1	1	0	0	1	0	0	1	1	0	1	1	1	0	1	0	1	1	1	1	1	0	0	1	1	1	1	1	0	0	0	0	1	1	1	0	1	1	1	1	1
844	1	0	1	1	0	0	1	0	0	1	1	0	1	1	1	0	1	1	1	0	1	1	1	0	1	1	1	1	1	0	1	0	1	0	1	1	1	0	1	1	0	1	0
845	1	0	1	0	1	0	1	1	1	1	1	0	1	1	1	0	1	1	0	1	1	1	1	0	0	0	0	0	0	0	0	0	0	0	1	0	1	0	1	1	1	1	1
846	0	1	1	0	1	0	1	0	0	0	1	1	1	1	1	0	1	1	1	0	1	1	1	0	0	0	0	0	0	1	0	0	1	0	0	1	1	0	1	1	1	1	1
847	1	1	0	0	1	0	1	1	0	1	1	1	0	1	1	0	1	1	1	0	1	1	1	0	0	1	1	1	0	1	1	1	1	0	1	1	1	0	1	1	0	1	1
849	1	0	1	0	1	0	1	0	0	1	1	1	0	1	1	0	1	0	1	1	1	1	1	0	0	0	1	0	1	1	0	0	1	0	1	1	1	0	1	1	1	1	0
850	1	0	1	0	1	1	1	0	0	1	1	0	1	1	1	0	1	0	1	1	1	1	1	0	0	1	0	1	1	1	0	0	0	0	1	1	1	0	1	1	1	1	1
851	1	0	1	0	1	0	1	0	0	1	1	0	1	1	1	0	1	1	0	1	1	1	1	0	0	0	1	0	1	0	0	0	0	0	1	1	0	1	0	1	1	1	1
852	1	0	1	1	0	0	1	0	1	1	1	0	1	1	1	0	1	1	0	1	1	1	1	0	0	0	1	1	1	1	0	0	1	0	0	0	0	0	1	1	0	1	0
853	1	0	1	1	0	0	1	0	0	1	1	0	1	1	1	0	1	0	1	1	1	1	1	0	1	1	1	1	1	0	1	1	1	0	1	1	0	0	1	1	0	1	0
854	1	1	0	0	1	0	1	1	0	1	1	0	1	1	1	0	1	1	0	1	1	1	1	0	0	1	1	0	1	1	1	1	1	0	0	1	1	0	1	1	0	1	1
855	1	0	1	0	1	0	1	1	1	1	1	1	0	1	1	0	1	0	1	1	1	1	1	0	0	0	1	1	0	0	1	0	0	0	1	1	1	1	1	1	0	1	1
856	0	1	1	0	1	0	1	1	0	0	1	1	1	1	1	0	1	1	0	1	1	1	1	0	0	1	0	1	1	1	0	1	1	0	1	1	1	1	0	1	0	1	1
857	1	1	0	0	1	0	1	0	0	1	1	1	0	1	1	0	1	1	1	0	1	1	1	0	1	1	1	1	1	1	1	1	1	1	1	1	1	0	1	1	0	1	1
858	1	0	1	0	1	1	1	0	0	1	1	0	1	1	1	0	1	0	1	1	1	1	1	0	1	1	1	1	1	1	0	0	1	0	1	1	1	1	1	1	0	1	1
859	1	1	0	1	1	0	1	0	0	1	1	1	0	1	1	0	1	1	1	0	1	1	1	0	0	1	1	0	1	1	1	1	1	0	0	0	1	1	1	1	0	1	1
860	1	1	0	0	1	1	1	0	0	1	1	1	0	1	1	0	1	0	1	1	1	1	1	0	0	1	1	0	1	1	1	0	1	0	0	1	1	1	1	1	0	1	1
861	1	1	0	0	1	1	0	0	1	1	1	1	0	1	1	0	1	0	1	1	1	1	1	0	0	1	1	1	0	1	1	1	1	0	1	1	1	0	1	1	0	1	1
864	1	1	0	0	1	1	1	0	0	1	1	0	1	1	1	0	1	1	1	0	1	1	0	1	0	1	0	1	1	0	1	1	0	0	0	0	1	1	0	1	1	0	0
865	1	1	0	0	1	0	1	0	0	1	1	1	0	1	1	0	1	0	1	1	1	1	1	0	0	0	0	1	0	1	1	1	1	0	1	1	1	1	0	1	0	1	0
866	1	0	1	0	1	1	1	0	0	1	1	0	1	1	1	0	1	0	1	1	1	1	1	0	0	0	1	1	1	0	1	1	1	0	1	1	1	0	1	1	1	1	0
867	1	0	1	0	1	1	0	0	1	1	1	0	1	1	1	0	1	1	1	1	1	1	1	0	0	0	0	0	1	1	0	0	1	0	1	1	1	0	1	1	0	1	1
868	1	0	1	0	1	1	0	0	0	1	1	1	0	1	1	0	1	1	0	1	1	1	1	0	0	1	1	1	1	1	0	1	1	0	1	1	1	0	1	1	1	1	0
869	1	0	1	0	1	0	1	1	0	1	1	0	1	1	1	0	1	1	1	0	1	1	1	0	0	0	1	0	1	1	1	0	0	0	1	1	1	1	1	0	1	1	1
871	1	1	0	0	1	1	0	1	0	1	1	0	1	1	1	0	1	1	1	1	1	1	1	0	0	1	1	1	1	1	1	0	1	0	0	1	1	0	1	1	0	1	0
872	1	0	1	1	0	0	1	0	0	1	1	1	0	1	1	0	1	1	1	0	1	1	1	0	0	0	0	1	1	0	0	0	1	0	0	1	1	0	1	1	0	1	0
873	1	0	1	0	1	0	1	1	0	1	1	0	1	1	1	0	1	1	0	1	1	1	1	0	0	0	1	1	1	1	1	1	1	0	0	1	1	0	1	1	0	1	1
874	1	1	0	0	1	0	1	1	0	1	1	0	1	1	1	0	1	1	0	1	1	1	1	0	0	0	1	1	0	1	1	1	1	0	1	1	1	1	1	1	0	1	1
875	1	0	1	0	1	0	1	0	0	1	1	0	1	1	1	0	1	0	1	1	1	1	1	0	0	1	1	0	1	1	1	0	0	0	1	1	1	0	1	1	1	1	1
876	1	0	1	0	1	1	0	1	0	1	1	1	0	1	1	0	1	0	1	1	1	1	1	0	0	0	0	1	0	0	0	0	0	0	1	1	1	1	0	1	0	1	0
877	1	0	1	1	0	1	0	0	1	1	1	0	1	1	1	0	1	0	1	1	1	1	1	0	0	1	0	1	1	0	1	1	1	0	1	1	1	1	1	1	0	1	1
878	1	1	0	0	1	0	1	1	0	1	1	1	0	0	1	1	1	1	1	1	1	1	1	0	0	1	1	1	1	1	1	1	1	1	1	1	1	0	1	1	1	1	1
881	1	0	1	0	1	1	0	0	0	1	1	0	1	1	1	0	1	1	1	0	1	1	1	0	0	0	1	1	0	0	0	1	0	0	1	1	1	0	1	1	1	1	0
882	1	1	0	0	1	0	1	1	0	1	1	1	0	1	1	0	1	1	0	1	1	1	1	0	0	0	0	1	0	0	1	0	1	0	1	1	1	0	1	1	0	1	1
883	1	0	1	1	0	0	1	1	0	1	1	0	1	1	1	0	1	1	1	1	1	1	1	0	0	1	1	1	0	1	1	1	1	0	0	0	0	0	1	1	0	1	0
884	0	1	1	1	0	0	1	0	0	1	1	0	1	1	1	0	1	1	1	0	1	1	1	0	1	1	1	1	1	1	1	1	1	1	1	1	1	0	1	1	0	1	0
885	1	0	1	1	0	0	1	1	1	1	1	0	1	1	1	0	1	0	1	1	1	1	1	0	0	0	0	0	0	1	1	1	1	0	1	1	1	0	1	1	0	1	1
886	0	1	1	1	0	1	0	0	0	0	1	1	1	1	1	0	1	1	0	1	1	1	1	0	0	1	1	1	1	1	0	1	1	0	1	1	1	0	1	1	0	1	0
887	1	0	1	1	0	1	0	1	0	1	1	0	1	1	1	0	1	0	1	1	1	1	0	0	1	1	1	1	1	1	1	1	1	1	1	0	1	0	1	1	0	1	1
888	1	0	1	1	0	1	0	0	1	1	1	0	1	1	1	0	1	0	1	1	1	1	1	0	1	0	1	1	1	1	1	1	0	0	1	1	1	0	1	1	0	1	0
889	0	1	1	1	0	1	0	0	0	0	1	1	1	1	0	1	1	1	1	0	1	1	1	0	0	1	1	1	1	1	1	1	1	1	1	1	1	0	1	1	0	1	0
890	1	0	1	0	1	0	1	0	0	1	1	1	0	1	1	0	1	1	0	1	1	1	1	0	0	1	1	1	1	1	0	1	1	0	1	0	1	0	1	1	0	1	1
891	1	0	1	1	0	1	1	0	0	1	1	0	1	0	1	1	1	1	1	1	0	1	0	0	1	1	0	1	1	1	1	1	1	0	1	1	1	0	1	1	1	1	0
894	1	1	0	0	1	0	1	1	1	1	1	1	0	1	1	0	1	1	0	1	1	1	1	0	1	1	1	1	1	1	1	1	1	1	1	1	1	0	1	1	0	1	1
895	1	1	0	0	1	0	1	1	0	1	1	1	0	1	0	1	1	1	0	1	1	1	1	0	1	1	1	1	1	1	1	1	1	1	1	1	1	0	1	1	0	1	1
896	1	0	1	0	1	1	1	0	0	1	1	0	1	1	1	0	1	1	1	0	1	1	1	0	0	1	1	1	0	1	1	1	1	0	1	1	1	0	1	1	0	1	1
897	1	0	1	1	0	0	1	0	0	1	1	1	0	1	1	0	1	1	1	1	1	1	1	0	1	0	1	1	1	1	1	1	0	0	1	1	1	0	1	1	0	1	1
898	1	0	1	0	1	0	1	0	0	1	1	1	0	1	1	0	1	1	0	1	1	1	1	0	0	1	1	1	1	1	0	1	1	0	1	1	1	0	1	1	0	1	1
899	1	1	0	0	1	0	1	0	0	1	1	0	1	1	1	0	1	1	0	1	1	1	1	0	0	0	0	0	0	0	0	0	0	0	0	0	1	0	1	1	1	0	0
900	1	1	0	0	1	0	1	0	0	1	1	0	1	1	1	0	1	0	1	1	1	1	1	0	0	1	1	0	1	1	0	0	1	0	1	1	1	0	1	1	1	1	1
902	1	0	1	0	1	0	1	1	0	1	1	1	0	1	1	0	1	0	1	1	1	1	1	0	0	0	0	1	1	1	0	1	1	0	1	1	0	0	1	1	1	1	1
903	1	0	1	0	1	0	1	1	0	1	1	0	1	1	1	0	1	0	1	1	1	1	1	0	0	1	1	1	0	1	1	0	1	0	1	1	1	1	1	1	0	1	0
904	0	1	1	0	1	0	1	0	0	1	1	0	1	1	1	0	1	1	1	0	1	1	1	0	0	1	1	1	1	1	0	1	0	0	1	1	1	1	1	1	0	1	1
905	1	1	0	0	1	1	0	0	0	1	1	1	0	1	1	0	1	1	0	1	1	1	1	0	0	0	1	1	1	1	1	1	1	0	1	1	1	0	1	1	1	1	0
906	1	0	1	0	1	0	1	0	0	1	1	0	1	1	1	0	1	0	1	1	1	1	1	0	0	1	1	1	1	1	1	1	0	0	1	1	1	0	1	1	1	1	1
907	1	0	1	0	1	0	1	1	0	1	1	0	1	1	1	0	1	0	1	1	1	1	1	0	0	1	1	1	1	0	0	1	1	0	1	1	1	0	1	1	1	1	0
908	1	0	1	0	1	0	1	0	1	1	1	0	1	1	1	0	1	1	0	1	1	1	1	0	0	1	1	1	1	1	1	1	1	1	0	1	1	0	1	1	0	1	1
909	0	1	1	1	0	1	0	1	1	0	1	1	1	1	1	0	1	1	1	0	1	1	1	0	0	0	0	0	0	1	1	0	0	0	1	1	1	1	1	1	0	1	1
910	1	0	1	0	1	0	1	1	0	1	1	0	1	1	1	0	1	1	1	1	1	1	1	0	1	1	1	1	1	1	0	1	1	0	1	1	1	0	1	1	1	1	1
912	1	0	1	1	0	0	1	0	0	1	1	0	1	1	1	0	1	1	0	1	1	1	1	0	0	1	1	1	0	0	1	0	1	0	1	1	0	1	1	1	0	1	1
913	1	0	1	1	0	0	1	0	0	1	1	0	1	1	1	0	1	0	1	1	1	1	1	0	0	1	1	1	1	1	1	1	1	1	1	1	1	0	1	1	0	1	1
915	0	1	1	0	1	0	1	1	1	0	1	1	1	1	1	0	1	1	1	0	1	1	1	0	0	0	0	0	1	1	0	0	0	0	0	1	1	1	0	1	1	0	1
916	1	0	1	1	0	0	1	0	0	1	0	1	1	1	1	0	1	0	1	1	1	1	1	0	1	1	1	1	1	1	1	1	1	1	1	1	1	0	1	1	0	1	1
917	1	0	1	0	1	0	1	0	0	1	1	0	1	1	1	0	1	1	0	1	1	1	1	0	0	0	0	1	1	1	0	0	0	0	0	1	0	0	1	1	0	1	1
918	0	1	1	0	1	0	1	0	0	1	1	0	1	1	1	0	1	1	0	1	1	1	1	0	1	1	1	1	1	1	1	1	1	1	1	1	1	0	1	1	0	1	1
919	1	1	0	1	0	0	1	0	1	1	1	1	0	1	1	0	1	1	1	1	1	1	1	0	0	0	0	1	0	1	0	1	1	0	1	1	1	1	1	1	1	1	1
920	1	0	1	1	0	1	0	0	0	1	1	1	0	1	1	0	1	0	1	1	1	1	1	0	0	0	0	1	1	1	1	1	1	0	1	1	1	1	0	1	0	1	1
921	1	1	0	0	1	0	1	0	0	1	1	1	0	1	1	0	1	0	1	1	1	1	1	0	0	0	1	1	1	1	0	0	1	0	1	1	1	0	1	1	1	1	1
922	0	1	1	0	1	0	1	0	1	1	1	1	0	1	1	0	1	0	1	1	1	1	1	0	1	1	1	1	1	1	1	1	1	1	1	1	1	0	1	1	0	1	0
923	1	0	1	0	1	1	0	0	0	1	0	1	1	1	1	0	1	1	0	1	1	1	1	0	0	1	1	0	1	1	0	1	0	0	0	1	1	0	1	1	0	1	0
924	1	0	1	0	1	0	1	0	0	1	1	0	1	1	1	0	1	1	1	0	1	1	1	0	0	0	1	1	1	1	1	0	1	0	0	1	1	0	1	1	0	1	1
925	1	1	0	0	1	0	1	1	0	1	1	1	0	1	1	0	1	1	0	1	1	1	1	0	0	1	1	0	1	0	1	1	0	0	0	0	1	0	1	1	0	1	1
926	1	0	1	0	1	0	1	0	1	1	1	0	1	1	1	0	1	1	0	1	1	1	1	0	0	0	0	0	0	1	0	0	1	0	1	1	1	0	1	1	1	0	1
927	1	1	0	0	1	0	1	0	0	1	1	1	0	1	1	0	1	0	1	1	1	1	1	1	0	1	1	0	1	1	1	1	1	0	1	1	1	1	1	0	1	1	1
928	1	0	1	1	0	0	1	0	0	1	1	0	1	1	1	0	1	1	1	0	1	1	1	0	1	1	1	0	1	1	1	1	1	0	1	1	1	0	1	1	0	1	1
929	1	0	1	1	0	0	1	0	0	1	1	0	1	1	1	0	1	0	1	1	1	1	1	0	0	0	1	1	1	1	0	1	0	0	1	1	1	1	0	1	0	1	1
932	1	1	0	1	0	1	0	1	0	1	1	1	0	0	1	1	1	1	1	1	1	0	0	0	0	1	1	1	1	1	1	1	1	1	1	1	1	1	0	1	0	1	1
933	1	0	1	0	1	1	0	0	1	1	1	0	1	1	1	0	1	1	0	1	1	1	1	0	0	0	1	1	1	1	1	1	1	0	1	1	1	1	1	1	0	1	1
934	1	1	0	0	1	0	1	1	1	1	1	1	0	1	1	0	1	1	1	0	1	1	1	0	0	0	1	1	1	1	1	1	1	0	1	1	1	0	1	1	1	1	1
935	1	0	1	0	1	1	0	0	0	1	1	0	1	1	1	0	1	0	1	1	1	1	1	0	0	0	0	0	1	0	0	0	1	0	0	1	1	0	1	1	1	1	1
936	1	0	1	1	0	0	1	0	0	1	1	0	1	1	1	0	1	1	0	1	1	1	1	0	0	1	1	1	1	1	0	0	1	0	1	1	1	0	1	1	0	1	0
937	0	1	1	0	1	1	0	0	0	1	1	0	1	1	1	0	1	0	1	1	1	1	1	0	0	1	1	1	1	1	0	0	1	0	1	1	1	0	1	1	0	1	0
938	0	1	1	0	1	1	1	1	1	1	1	0	1	1	1	0	1	1	1	0	1	1	1	0	0	0	1	0	0	1	1	1	0	0	0	1	1	1	1	1	1	1	0
939	1	0	1	1	0	0	1	0	1	1	1	0	1	1	1	0	1	1	1	1	1	1	1	0	0	0	0	1	1	1	0	1	0	0	1	1	0	0	1	1	0	1	1
941	1	0	1	0	1	0	1	0	0	1	1	0	1	1	1	0	1	0	1	1	1	1	1	0	0	0	1	1	1	1	0	0	1	0	0	1	1	0	1	1	1	0	1
943	0	1	1	0	1	1	0	1	0	0	1	1	1	1	1	0	1	1	1	0	1	1	0	0	0	1	1	1	1	1	1	0	1	0	1	0	1	0	1	1	1	1	1
944	1	0	1	0	1	0	1	1	0	1	1	0	1	1	1	0	1	1	1	0	1	1	1	0	0	0	1	1	1	1	1	1	1	0	1	1	1	0	1	1	0	1	1
945	1	0	1	0	1	0	1	0	0	1	1	0	1	1	1	0	1	1	0	1	1	1	1	0	0	0	1	1	1	1	0	1	1	0	0	1	1	1	0	1	0	1	1
946	1	0	1	0	1	0	1	0	0	1	1	0	1	1	1	0	1	1	1	0	1	1	1	0	0	1	1	0	1	1	0	1	1	0	1	1	1	0	1	1	1	1	0
947	1	0	1	0	1	0	1	1	0	1	1	0	1	1	1	0	1	1	0	1	1	1	1	0	0	1	1	1	1	1	0	1	1	0	1	1	0	0	1	1	0	1	0
948	1	1	0	0	1	0	1	0	0	1	1	0	1	1	1	0	1	0	1	1	1	1	1	0	1	1	1	1	1	1	1	1	1	1	0	1	1	0	1	1	0	1	0
949	1	0	1	0	1	0	1	1	0	1	1	0	1	1	1	0	1	1	1	0	1	1	1	0	0	0	1	1	0	1	1	1	1	0	0	1	1	0	1	1	0	1	1
950	1	0	1	1	0	0	1	0	0	1	1	0	1	1	1	0	1	0	1	1	1	1	1	0	0	1	1	1	1	1	0	1	1	0	0	1	1	0	1	1	0	1	0
951	0	1	1	0	1	1	0	0	1	1	1	0	1	1	1	0	1	1	1	0	1	1	1	0	0	1	1	1	1	0	1	1	1	0	1	1	1	0	1	1	0	1	0
953	1	0	1	1	0	0	1	0	1	1	1	0	1	1	1	0	1	1	0	1	1	1	1	0	0	1	1	1	1	0	0	1	1	0	1	1	1	0	1	1	0	1	1
954	1	0	1	0	1	1	0	1	0	1	1	0	1	1	1	0	1	1	0	1	1	1	1	0	0	1	1	1	0	0	1	1	0	0	1	1	1	0	1	1	0	1	1
955	1	1	0	1	0	0	1	0	1	1	1	0	1	1	1	0	1	0	1	1	1	1	1	0	0	0	0	1	1	0	1	1	1	0	0	1	1	0	1	1	0	1	1
956	1	0	1	0	1	0	1	0	0	1	0	1	1	1	1	0	1	0	1	1	1	1	1	0	0	0	1	1	1	0	1	1	0	0	1	1	1	0	1	1	0	1	1
957	1	0	1	0	1	1	0	0	0	1	1	0	1	1	1	0	1	1	0	1	1	1	1	0	0	0	0	0	1	1	0	1	1	0	0	1	1	1	0	1	1	0	0
960	1	0	1	1	0	0	1	0	1	1	1	1	0	1	1	0	1	1	0	1	1	1	1	0	1	1	1	1	1	1	1	1	1	1	1	1	1	0	1	1	0	1	0
961	1	1	0	0	1	0	1	0	0	1	1	1	0	1	1	0	1	1	1	0	1	1	1	1	0	1	0	1	0	1	1	1	0	0	1	1	1	1	1	1	1	1	1
962	1	0	1	0	1	0	1	0	1	1	1	0	1	1	1	0	1	1	0	1	1	1	1	0	0	0	1	1	1	1	1	1	1	0	0	1	1	0	1	1	1	1	1
963	1	1	0	1	0	0	1	0	0	1	1	0	1	1	1	0	1	1	0	1	1	1	1	0	0	0	1	1	1	1	1	1	1	0	1	1	1	0	1	1	0	1	1
964	1	1	0	0	1	0	1	0	0	1	1	1	0	1	1	0	1	0	1	1	1	1	1	0	0	1	1	0	0	1	0	1	1	0	1	1	1	0	1	1	1	1	0
965	1	0	1	0	1	0	1	0	0	1	1	0	1	1	1	0	1	0	1	1	1	1	1	0	0	1	1	0	1	1	1	1	1	0	0	1	0	1	0	1	1	1	0
966	1	0	1	1	0	0	1	1	0	1	1	1	0	1	1	0	1	0	1	1	1	1	1	0	0	0	0	0	1	1	1	0	1	0	1	1	1	0	1	1	1	1	0
967	0	1	1	0	1	0	1	1	1	1	1	0	1	1	1	0	1	1	1	0	1	1	1	0	0	0	0	0	0	0	0	0	0	0	0	1	1	0	1	1	1	0	1
969	1	0	1	0	1	0	1	0	1	1	1	0	1	1	1	0	1	1	1	0	1	1	1	0	0	0	1	0	0	1	1	1	0	0	0	1	1	1	0	1	1	0	0
971	1	0	1	0	1	0	1	0	0	1	1	0	1	1	1	0	1	1	1	1	1	1	1	0	0	0	0	0	0	1	0	0	0	0	1	1	0	0	1	1	1	1	1
972	1	0	1	0	1	0	1	1	1	1	1	1	0	1	1	0	1	1	0	1	1	1	1	0	0	1	1	1	1	1	0	0	1	0	1	1	1	0	1	1	0	1	0
973	0	1	1	0	1	0	1	1	1	1	1	0	1	1	1	0	1	1	1	0	1	1	1	0	0	1	1	1	1	1	0	1	1	0	1	1	1	0	1	1	1	1	0
974	0	1	1	1	0	1	1	0	0	1	1	0	1	1	1	0	1	1	1	1	0	1	0	0	0	0	0	0	0	0	0	0	0	0	1	1	1	0	1	1	1	0	1
975	1	0	1	0	1	0	1	1	0	1	1	0	1	1	0	1	1	1	1	0	1	1	0	0	0	1	1	1	1	0	1	1	1	0	1	1	1	0	1	1	1	0	1
976	1	1	0	1	0	0	1	1	0	1	1	1	0	1	1	0	1	1	0	1	1	1	1	1	0	0	0	1	0	1	1	0	0	0	1	1	1	1	0	1	1	1	0
977	1	0	1	0	1	0	1	0	0	1	1	0	1	1	1	0	1	1	1	0	1	1	1	0	0	0	1	1	1	1	0	0	0	0	1	0	0	1	0	1	0	1	1
978	1	1	0	0	1	0	1	0	1	1	1	0	1	1	1	0	1	0	1	1	1	1	1	0	0	1	1	1	1	1	0	1	1	0	1	1	1	0	1	1	0	1	0
979	1	0	1	0	1	0	1	1	0	1	1	0	1	1	1	0	1	0	1	1	1	1	1	0	0	0	1	1	1	1	1	1	1	0	0	1	1	0	1	1	0	1	1
981	1	1	0	0	1	1	0	1	0	1	1	1	0	1	1	0	1	1	1	0	1	1	1	0	0	1	1	1	1	0	1	1	0	0	1	1	1	0	1	1	0	1	1
982	1	1	0	0	1	1	0	1	0	1	1	1	0	1	1	0	1	0	1	1	1	1	1	1	0	1	0	0	0	1	1	1	1	0	0	1	1	0	1	1	1	1	1
983	1	1	0	0	1	0	1	0	0	1	1	1	0	1	1	0	1	1	1	0	1	1	1	0	0	1	1	1	0	1	0	1	1	0	1	1	1	0	1	1	0	1	1
984	1	1	0	0	1	0	1	0	0	1	1	1	0	1	1	0	1	1	1	0	1	1	1	0	0	0	1	1	1	1	0	0	0	0	1	0	1	0	1	1	1	1	0
985	1	0	1	0	1	1	0	1	1	1	1	0	1	1	1	0	1	1	1	0	1	1	1	0	0	0	1	1	1	1	0	1	1	0	1	1	1	0	1	1	0	1	0
987	1	1	0	1	0	0	1	0	1	1	1	1	0	1	1	0	1	0	1	1	1	1	1	0	1	0	0	1	1	1	1	1	0	0	1	1	1	0	1	1	0	1	1
990	1	1	0	0	1	1	0	1	1	1	1	1	0	1	1	0	1	0	1	1	1	1	1	0	0	1	1	0	0	0	1	1	1	0	1	1	1	0	1	1	0	1	1
992	1	0	1	1	0	0	1	1	0	1	1	0	1	1	1	0	1	1	0	1	1	1	1	0	0	0	0	0	1	0	1	0	1	0	0	0	0	1	0	1	1	0	0
995	1	1	0	0	1	0	1	0	0	1	1	0	1	1	1	0	1	0	1	1	1	1	1	1	0	1	0	1	1	1	0	0	1	0	1	0	1	0	1	1	0	1	1
996	0	1	1	0	1	0	1	1	0	0	1	1	1	1	1	0	1	1	0	1	1	1	1	0	0	0	1	1	0	1	1	1	1	0	1	1	1	0	1	1	1	1	0
997	1	1	0	0	1	0	1	0	0	1	1	1	0	1	0	1	1	1	1	0	1	1	1	0	0	1	1	1	1	1	0	1	0	0	1	1	1	1	1	1	0	1	1
998	0	1	1	0	1	0	1	1	0	1	1	0	1	1	1	0	1	1	1	0	1	1	1	0	0	0	1	1	1	0	0	0	0	0	0	1	1	1	1	1	0	1	0
999	1	0	1	1	0	0	1	0	0	1	1	0	1	1	1	0	1	1	1	0	1	1	1	0	0	1	1	1	0	1	1	1	1	0	1	1	0	0	1	1	1	1	0
1000	1	1	0	0	1	0	1	0	0	1	1	0	1	1	1	0	1	0	1	1	1	1	1	0	1	1	1	1	1	1	0	1	1	0	1	1	1	1	1	1	0	1	1
1002	1	1	0	0	1	1	0	1	0	1	1	1	0	1	1	0	1	1	0	1	1	1	1	0	0	0	1	0	0	0	1	0	0	0	1	1	1	1	1	1	1	1	1
1004	0	1	1	0	1	1	0	1	0	0	1	1	1	1	1	0	1	1	1	0	1	1	1	0	0	0	0	1	1	1	1	1	1	0	1	1	1	0	1	1	1	1	1
1005	1	0	1	0	1	0	1	0	1	1	1	0	1	1	1	0	1	0	1	1	1	1	1	0	0	1	1	0	1	1	1	0	0	0	0	0	1	1	0	1	1	0	1
1006	1	0	1	0	1	0	1	0	0	1	1	0	1	1	1	0	1	1	1	0	1	1	1	0	0	1	1	1	1	0	0	0	1	0	0	0	1	0	1	1	1	1	0
1007	1	1	0	1	0	0	1	0	0	1	1	1	0	0	1	1	1	1	1	0	1	1	0	0	1	1	1	1	1	1	1	1	1	1	1	1	1	0	1	1	0	1	1
1009	0	1	1	1	0	0	1	1	1	1	1	0	1	1	1	0	1	1	0	1	1	1	1	0	0	0	0	0	0	0	0	1	1	0	0	1	1	0	1	1	1	0	1
1010	1	0	1	1	0	0	1	1	0	1	1	0	1	1	1	0	1	1	1	0	1	1	1	0	1	1	1	1	1	1	0	0	1	0	1	1	1	0	1	1	0	1	1
1011	1	0	1	0	1	1	0	0	0	1	1	0	1	1	1	0	1	1	0	1	1	1	1	1	0	0	1	1	1	1	1	1	1	0	1	1	1	0	1	1	0	1	1
1012	1	1	0	0	1	0	1	1	0	1	1	1	0	1	1	0	1	0	1	1	1	1	1	0	0	0	1	1	1	1	0	1	0	0	1	0	1	1	0	1	1	1	0
1013	1	0	1	1	0	0	1	0	1	1	1	1	0	1	1	0	1	0	1	1	1	1	1	0	0	0	1	1	0	1	0	1	1	0	1	1	1	0	1	1	1	1	1
1014	1	0	1	0	1	1	0	1	0	1	1	1	0	1	1	0	1	1	1	0	1	1	1	0	0	0	1	0	1	1	0	0	0	0	1	1	1	1	0	1	1	0	1
1015	1	0	1	1	0	1	0	1	1	1	1	0	1	1	1	0	1	1	1	0	1	1	1	0	0	1	0	1	0	1	1	1	1	0	0	1	1	1	1	1	0	1	1
1016	1	1	0	0	1	0	1	1	1	1	1	1	0	1	1	0	1	1	1	1	1	0	1	0	0	0	1	0	0	1	1	1	1	0	0	1	1	1	0	1	0	1	1
1018	1	0	1	0	1	0	1	1	0	1	1	0	1	1	1	0	1	1	1	0	1	1	1	0	0	0	1	1	0	0	1	0	0	0	0	1	1	0	1	1	1	1	1
1019	1	1	0	0	1	0	1	0	0	1	1	0	1	1	1	0	1	0	1	1	1	1	1	0	0	1	1	0	1	0	0	1	0	0	0	1	1	1	0	1	0	1	1
1020	1	1	0	0	1	1	0	1	0	1	1	0	1	1	1	0	1	0	1	1	1	1	1	0	0	1	1	1	1	1	1	0	1	0	1	1	1	1	1	1	0	1	1
1021	1	0	1	0	1	0	1	0	1	1	1	0	1	1	1	0	1	1	0	1	1	1	1	0	0	1	1	1	1	1	0	1	1	0	1	1	1	0	1	1	0	1	0
1022	0	1	1	0	1	1	0	0	0	1	1	1	0	1	1	0	1	0	1	1	1	1	1	0	0	0	1	0	1	1	1	1	1	0	1	1	0	0	1	1	0	1	0
1023	1	1	0	0	1	0	1	0	0	1	1	1	0	1	1	0	1	1	0	1	1	1	1	0	0	1	1	1	1	1	1	1	0	0	1	1	1	0	1	1	0	1	1
1025	1	1	0	0	1	0	1	1	0	1	1	1	0	1	1	0	1	1	0	1	1	1	1	0	0	0	0	0	1	0	1	1	0	0	1	1	1	1	0	1	1	1	1
1026	1	0	1	0	1	1	0	0	0	1	1	1	0	1	1	0	1	0	1	1	1	1	1	0	0	0	0	1	1	1	0	0	0	0	1	0	0	0	1	1	1	1	1
1027	1	1	0	0	1	0	1	0	0	1	1	1	0	1	1	0	1	1	1	1	1	1	1	0	0	1	0	1	1	1	0	1	1	0	0	1	1	0	1	1	0	1	1
1028	1	0	1	1	0	0	1	1	0	1	1	0	1	1	1	0	1	1	0	1	1	1	1	0	0	0	1	1	0	1	1	1	1	0	1	1	1	0	1	1	1	1	0
1030	0	1	1	0	1	0	1	0	0	1	1	0	1	1	1	0	1	1	1	0	1	1	0	0	0	0	0	0	1	1	0	0	0	0	0	0	1	1	0	1	1	0	1
1031	0	1	1	0	1	0	1	1	1	1	0	1	1	1	1	0	1	1	0	1	1	1	1	0	0	0	1	1	1	1	1	0	0	0	0	1	1	1	1	0	1	1	1
1032	1	1	0	0	1	0	1	0	0	1	1	1	0	1	1	0	1	1	0	1	1	1	1	0	1	1	1	1	1	1	1	1	1	1	1	1	1	0	1	1	0	1	1
1033	0	1	1	1	0	0	1	0	1	0	1	1	1	1	1	0	1	1	0	1	1	1	1	0	0	1	1	1	1	1	0	1	1	0	1	1	1	0	1	1	0	1	1
1035	0	1	1	0	1	0	1	0	1	1	1	0	1	1	1	0	1	1	0	1	1	1	1	0	0	0	1	0	1	1	1	1	0	0	1	1	1	0	1	1	1	1	1
1041	1	1	0	0	1	1	0	0	0	1	1	0	1	1	1	0	1	1	1	0	1	1	1	0	0	1	0	1	1	1	0	0	1	0	1	1	1	1	0	1	0	1	1
1043	1	0	1	1	0	0	1	1	0	1	1	0	1	1	1	0	1	0	1	1	1	1	1	0	0	1	1	1	0	1	0	1	0	0	0	1	1	1	1	1	0	1	1
1044	0	1	1	1	0	1	0	1	0	0	1	1	1	1	1	0	1	1	1	0	1	1	1	0	0	1	1	0	1	1	1	1	0	0	1	1	1	1	0	1	0	1	0
1045	1	1	0	0	1	0	1	1	1	1	1	0	1	1	1	0	1	1	0	1	1	1	1	1	0	1	1	1	1	1	0	1	1	0	1	1	1	0	1	1	0	1	1
1046	0	1	1	0	1	0	1	1	0	0	1	1	1	1	1	0	1	1	1	0	1	1	0	0	0	1	0	0	0	1	1	0	1	0	1	1	1	0	1	1	1	1	1
1047	1	0	1	0	1	1	0	0	0	1	1	0	1	1	1	0	1	1	1	0	1	1	0	0	1	1	1	1	1	1	0	1	1	0	1	1	1	0	1	1	0	1	0
1049	0	1	1	1	0	0	1	1	1	1	1	1	0	1	1	0	1	0	1	1	1	1	1	0	0	0	0	0	1	1	1	1	0	0	1	1	1	0	1	1	0	1	1
1050	1	1	0	0	1	1	0	1	0	1	0	1	1	1	1	0	1	1	1	0	1	1	1	0	0	1	1	1	1	1	1	0	1	0	1	1	1	0	1	1	0	1	0
1052	0	1	1	0	1	1	0	0	0	1	1	0	1	1	0	1	1	1	1	0	1	1	0	0	0	1	1	1	1	1	1	1	0	0	1	1	1	0	1	1	1	1	0
1055	1	1	0	1	1	1	0	1	0	1	1	0	1	1	1	0	1	1	0	1	1	1	1	0	1	1	1	1	1	0	1	1	1	0	1	1	0	0	1	1	0	1	0
1056	1	0	1	1	0	1	0	1	0	1	1	0	1	1	0	1	1	1	1	0	1	1	0	0	0	1	1	1	1	1	1	1	1	1	1	1	1	0	1	1	0	1	1
1057	1	1	0	0	1	1	0	1	0	1	1	0	1	1	1	0	1	0	1	1	1	1	1	0	0	1	1	1	1	1	0	0	1	0	1	1	1	0	1	1	0	1	1
1058	0	1	1	0	1	1	0	1	0	0	1	1	1	1	0	1	1	1	1	0	1	1	0	0	0	0	1	1	1	1	1	1	1	0	1	1	1	1	1	1	1	0	1
1061	1	0	1	0	1	0	1	0	0	1	1	0	1	1	1	0	1	0	1	1	1	1	1	0	0	1	1	1	1	1	0	1	1	0	1	1	1	1	1	1	1	1	1
1062	1	0	1	0	1	1	0	1	0	1	1	0	1	1	1	0	1	1	1	0	1	1	1	0	0	1	1	1	1	1	1	1	1	1	1	1	1	0	1	1	0	1	1
1064	1	0	1	1	0	1	0	0	0	1	1	0	1	1	0	1	1	1	1	0	1	1	1	0	0	1	1	1	1	1	1	1	1	1	1	0	1	0	1	1	0	1	1
1065	1	0	1	0	1	0	1	0	0	1	1	1	0	1	0	1	1	1	1	0	1	1	1	0	0	1	1	1	0	1	1	1	0	0	1	1	1	1	1	1	1	1	1
1068	1	0	1	0	1	0	1	1	0	1	1	0	1	1	0	1	1	1	1	0	1	1	1	0	1	1	1	1	1	1	1	1	1	1	1	1	1	0	1	1	0	1	1
1069	1	0	1	0	1	1	0	0	0	1	1	1	0	1	1	0	1	1	1	0	1	1	0	0	0	1	1	1	0	1	0	1	1	0	1	1	0	0	1	1	1	1	0
1070	1	1	0	0	1	0	1	1	0	1	1	1	0	0	1	1	1	1	1	0	1	1	0	0	1	1	1	1	1	1	1	1	1	1	1	1	1	0	1	1	0	1	1
1072	1	0	1	1	0	0	1	0	0	1	1	0	1	1	1	0	1	0	1	1	1	1	1	0	1	1	1	1	1	1	0	0	1	0	1	1	1	0	1	1	0	1	1
1073	1	0	1	1	0	1	0	0	1	1	1	0	1	1	1	0	1	0	1	1	1	1	1	0	1	1	1	1	1	1	1	1	1	1	1	1	1	0	1	1	0	1	1
1076	1	1	0	1	0	1	0	0	0	1	1	0	1	1	1	0	1	1	1	1	1	1	1	0	0	0	1	1	1	1	1	1	1	0	0	0	1	1	1	0	1	1	0
1077	1	1	0	0	1	0	1	1	0	1	1	1	0	1	1	0	1	1	1	0	1	1	1	0	1	1	1	1	1	1	0	0	1	0	1	1	1	0	1	1	0	1	1
1078	0	1	1	0	1	0	1	0	0	0	1	1	1	1	1	0	1	1	1	0	1	1	1	0	0	1	1	0	0	1	1	0	1	0	0	1	1	0	1	1	1	1	0
1079	0	1	1	0	1	0	1	1	1	1	1	0	1	1	1	0	1	1	1	0	1	1	1	0	0	0	0	0	1	0	0	1	1	0	1	1	0	0	1	1	1	1	1
1080	1	1	0	0	1	0	1	0	1	1	1	1	0	1	1	0	1	1	0	1	1	1	1	0	0	0	1	0	1	1	1	0	0	0	1	1	1	1	1	1	0	1	1
1081	1	0	1	1	0	0	1	1	1	1	1	0	1	1	1	0	1	1	0	1	1	1	1	0	0	1	1	0	1	1	1	1	1	0	1	1	1	0	1	1	1	1	0
1083	1	0	1	0	1	1	0	1	1	1	1	0	1	1	0	1	1	1	1	0	1	1	0	0	0	1	1	0	1	1	1	0	0	0	0	1	1	0	1	1	1	0	0
1084	1	0	1	1	1	0	1	0	0	1	1	0	1	1	1	0	1	1	1	1	1	1	1	1	0	0	0	0	0	1	0	0	1	0	0	1	1	1	0	1	1	1	0
1085	1	1	0	0	1	0	1	0	1	1	1	0	1	1	1	0	1	0	1	1	1	1	1	0	0	1	1	1	1	1	0	0	1	0	1	1	1	0	1	1	0	1	0
1087	1	1	0	0	1	1	0	0	1	1	1	1	0	1	1	0	1	0	1	1	1	1	1	0	0	0	1	1	1	0	1	1	0	0	1	1	1	0	1	1	1	1	1
1088	0	1	1	0	1	1	0	1	1	0	1	1	1	1	1	0	1	1	1	0	1	1	1	0	0	0	0	0	1	1	0	0	1	0	0	1	1	0	1	1	1	1	1
1089	1	1	0	0	1	0	1	0	0	1	1	1	0	1	1	0	1	1	1	0	1	1	1	0	0	1	1	1	1	1	1	0	0	0	0	1	1	1	1	1	1	1	1
1090	1	1	0	1	0	0	1	0	1	1	1	0	1	1	1	0	1	1	0	1	1	1	1	0	0	0	1	1	1	0	0	1	1	0	1	1	1	0	1	1	0	1	1
1091	0	1	1	1	0	0	1	1	0	0	1	1	1	1	1	0	1	0	1	1	1	1	1	0	0	0	1	0	0	1	1	1	1	0	1	1	1	0	1	1	0	1	1
1092	1	1	0	0	1	1	0	0	0	1	1	1	0	1	1	0	1	0	1	1	1	1	1	0	0	1	1	1	1	0	1	1	1	0	1	1	1	0	1	1	0	1	1
1093	1	1	0	0	1	0	1	1	0	1	1	0	1	1	1	0	1	0	1	1	1	1	1	0	1	1	1	1	1	1	1	1	1	1	1	1	1	0	1	1	0	1	1
1094	1	1	0	0	1	0	1	1	1	1	1	1	0	1	1	0	1	1	1	0	1	1	1	0	0	1	1	1	1	1	1	1	1	1	0	0	1	0	1	1	0	1	1
1097	1	1	0	0	1	0	1	0	0	1	1	0	1	1	1	0	1	1	1	1	1	1	1	0	0	1	1	1	0	1	1	1	0	0	1	1	0	0	1	1	0	1	1
1098	0	1	1	1	0	0	1	1	0	1	1	0	1	1	1	0	1	1	1	1	1	1	1	0	0	1	1	1	1	1	1	1	1	1	0	1	1	0	1	1	0	1	1
1099	1	1	0	0	1	0	1	1	0	1	1	1	0	1	1	0	1	1	0	1	1	1	1	0	1	1	1	1	1	1	1	1	1	1	1	1	1	0	1	1	0	1	1
1100	0	1	1	0	1	1	0	0	0	1	1	1	0	1	0	1	1	1	1	0	1	1	1	0	0	1	1	1	1	1	1	1	1	1	1	1	1	0	1	1	0	1	1
1101	1	1	0	0	1	0	1	1	1	1	1	0	1	1	1	0	1	1	1	0	1	1	1	0	0	1	1	1	0	1	1	1	1	0	1	1	1	1	1	1	0	1	1
1102	1	0	1	0	1	0	1	0	1	1	1	0	1	1	1	0	1	1	0	1	1	1	1	0	1	1	1	1	1	1	1	1	1	1	1	1	1	0	1	1	0	1	1
1103	1	0	1	0	1	0	1	0	1	1	1	1	0	1	1	0	1	1	0	1	1	1	1	0	1	1	1	1	1	1	0	1	1	0	1	1	1	0	1	1	0	1	1
1104	1	1	0	1	0	0	1	0	0	1	1	0	1	1	1	0	1	0	1	1	1	1	1	0	0	1	1	1	1	1	0	0	1	0	1	1	1	0	1	1	0	1	1
1105	1	0	1	0	1	0	1	0	0	1	1	0	1	1	1	0	1	1	1	0	1	1	1	0	0	0	1	1	1	1	0	1	0	0	0	1	1	0	1	1	1	1	0
1106	1	1	0	0	1	0	1	1	1	1	1	0	1	1	1	0	1	0	1	1	1	1	1	1	0	1	1	1	1	1	0	1	0	0	1	1	1	0	1	1	0	1	1
1108	1	1	0	0	1	0	1	0	0	1	1	0	1	1	1	0	1	1	0	1	1	1	1	0	0	1	1	1	0	1	1	1	1	0	1	1	1	0	1	1	0	1	1
1110	1	0	1	0	1	0	1	0	0	1	1	0	1	1	1	0	1	1	1	0	1	1	1	0	0	1	1	1	0	1	0	0	1	0	1	1	1	1	1	0	1	1	1
1111	1	0	1	0	1	0	1	0	0	1	1	0	1	1	1	0	1	1	0	1	1	1	1	0	0	0	0	1	1	1	0	0	0	0	0	1	0	1	0	1	1	0	1
1112	1	0	1	0	1	0	1	0	0	1	1	0	1	1	1	0	1	1	0	1	1	1	1	1	0	1	0	1	1	1	1	0	0	0	1	1	0	0	1	1	0	1	1
1113	0	1	1	0	1	0	1	1	1	1	1	0	1	1	1	0	1	1	1	0	1	1	1	0	0	0	1	0	0	0	0	0	0	0	0	1	1	0	1	1	1	1	1
1114	1	1	0	0	1	1	0	0	0	1	1	0	1	1	1	0	1	1	1	0	1	1	1	0	0	0	1	0	0	0	1	1	0	0	1	1	1	1	1	1	1	1	1
1115	0	1	1	0	1	1	0	1	1	1	1	1	0	1	1	0	1	1	1	0	1	1	1	0	0	0	1	1	1	1	1	1	1	0	1	1	1	0	1	1	0	1	0
1116	1	1	0	1	0	0	1	0	1	1	1	1	0	1	1	0	1	0	1	1	1	1	1	0	1	1	1	1	1	1	1	1	1	1	1	1	1	0	1	1	0	1	0
1117	1	0	1	0	1	0	1	1	0	1	1	0	1	1	1	0	1	1	1	1	1	1	1	0	0	1	1	0	0	0	0	1	0	0	0	0	0	1	1	1	0	1	1
1118	0	1	1	0	1	0	1	1	1	1	1	1	0	1	1	0	1	1	1	0	1	1	1	0	0	0	1	0	0	1	1	1	1	0	1	1	1	0	1	1	0	1	1
1119	1	1	0	0	1	0	1	1	1	1	1	1	0	1	1	0	1	1	0	1	1	1	1	0	0	0	0	1	1	0	0	1	0	0	1	1	1	1	1	1	1	1	1
1120	1	1	0	0	1	0	1	0	0	1	1	1	0	1	1	0	1	0	1	1	1	1	1	0	0	1	0	0	0	1	1	1	1	0	0	1	1	0	1	1	0	1	1
1121	1	0	1	1	0	1	0	1	1	1	1	0	1	1	1	0	1	1	1	0	1	1	0	0	0	1	0	1	1	1	1	0	0	0	1	1	1	0	1	1	1	1	1
1122	1	1	0	0	1	0	1	1	0	1	1	0	1	1	1	0	1	1	1	0	1	1	1	0	0	0	0	1	0	1	0	1	1	0	1	1	0	0	1	1	0	1	1
1123	1	1	0	1	0	0	1	1	1	1	1	0	1	1	1	0	1	1	1	1	1	1	1	0	0	1	1	1	1	1	0	1	1	0	1	1	1	0	1	1	0	1	1
1124	1	1	0	0	1	0	1	1	0	1	1	1	0	1	1	0	1	1	0	1	1	1	1	0	0	1	1	1	0	1	1	0	1	0	1	1	1	0	1	1	0	1	1
1125	1	0	1	0	1	0	1	0	0	1	0	1	1	1	1	0	1	0	1	1	1	1	1	0	0	1	0	1	1	1	0	1	0	0	1	1	0	0	1	1	0	1	1
1126	0	1	1	0	1	1	0	0	1	1	1	0	1	1	1	0	1	0	1	1	1	1	1	0	0	1	1	1	1	1	0	0	0	0	1	1	1	0	1	1	1	1	1
1128	0	1	1	1	0	1	0	1	0	1	1	0	1	1	1	0	1	1	1	0	1	1	1	0	0	1	1	0	0	0	0	0	0	0	0	1	1	0	1	1	1	1	0
1129	0	1	1	0	1	0	1	0	0	1	1	0	1	1	1	0	1	0	1	1	1	1	1	0	0	1	0	1	1	1	1	0	1	0	1	1	0	1	0	1	1	1	0
1130	1	0	1	0	1	0	1	1	0	1	1	0	1	1	1	0	1	0	1	1	1	1	1	0	0	0	0	0	0	1	0	1	1	0	1	1	1	0	1	1	1	1	0
1131	0	1	1	0	1	1	1	0	0	1	1	0	1	1	1	0	1	0	1	1	1	1	1	0	0	0	0	1	1	1	1	1	1	0	1	1	1	1	1	1	0	1	0
1132	1	0	1	1	0	0	1	1	1	1	1	0	1	1	1	0	1	1	0	1	1	1	1	0	0	0	1	1	0	1	1	1	1	0	1	1	1	0	1	1	0	1	1
1133	1	0	1	0	1	0	1	0	0	1	1	0	1	1	1	0	1	1	1	1	1	1	1	0	0	1	1	0	1	0	1	1	0	0	0	1	1	0	1	1	0	1	0
1135	0	1	1	1	0	0	1	0	0	1	0	1	1	1	1	0	1	0	1	1	1	1	1	0	1	1	0	1	1	1	1	1	1	0	0	1	1	0	1	1	0	1	0
1136	0	1	1	0	1	1	0	0	1	1	1	0	1	1	1	0	1	1	1	0	1	1	0	0	0	1	1	0	0	1	1	0	0	0	1	1	1	0	1	1	0	1	1
1137	1	0	1	0	1	1	0	1	0	1	1	0	1	1	0	1	1	1	1	0	1	1	1	0	0	1	1	1	1	1	1	0	1	0	1	1	1	0	1	1	0	1	0
1138	1	1	0	1	0	1	0	0	0	1	1	1	0	1	1	0	1	0	1	1	1	1	1	0	0	0	0	0	1	1	1	1	0	0	1	1	0	1	1	1	0	1	0
1139	0	1	1	0	1	0	1	1	0	1	1	1	0	1	1	0	1	1	1	0	1	1	0	0	0	0	0	0	0	1	0	0	1	0	0	1	1	0	1	1	1	1	1
1140	0	1	1	0	1	1	1	1	1	1	1	0	1	1	1	0	1	0	1	1	1	1	1	0	0	1	1	1	0	0	1	1	1	0	1	1	1	0	1	1	0	1	0
1141	1	1	0	0	1	0	1	0	1	1	1	1	0	1	1	0	1	0	1	1	1	1	1	0	0	1	1	1	1	1	1	1	0	0	1	1	0	1	1	1	1	1	0
1142	1	1	0	1	0	0	1	0	0	1	1	1	0	1	1	0	1	1	0	1	1	1	1	0	0	0	0	1	0	0	1	1	1	0	1	1	1	1	1	1	0	1	1
1143	0	1	1	0	1	0	1	1	0	1	1	1	0	1	1	0	1	1	0	1	1	1	1	0	0	1	1	0	0	1	0	0	1	0	1	1	1	0	1	1	0	1	1
1144	0	1	1	1	0	0	1	1	0	1	1	0	1	1	1	0	1	1	0	1	1	1	1	0	0	0	1	1	1	1	0	1	0	0	0	1	1	0	1	1	1	1	0
1145	0	1	1	1	0	1	0	0	0	1	1	1	0	1	1	0	1	1	1	0	1	1	0	0	0	1	1	1	1	1	1	1	0	0	0	1	1	1	1	1	1	1	1
1146	1	1	0	0	1	1	0	1	0	1	1	1	0	1	0	1	1	1	1	0	1	1	1	0	0	0	1	0	1	1	1	1	0	0	0	1	1	0	1	1	0	1	1
1147	1	1	0	0	1	0	1	1	1	1	1	1	0	1	1	0	1	1	1	1	1	1	1	1	1	1	1	1	0	0	1	0	1	0	1	1	1	0	1	1	0	1	1
1150	1	0	1	0	1	0	1	1	0	1	0	1	1	1	1	0	1	1	1	1	1	0	0	0	0	0	1	1	0	1	1	0	1	0	0	1	1	1	1	0	0	1	1
1151	0	1	1	0	1	0	1	0	0	1	1	0	1	1	1	0	1	1	1	0	1	1	1	0	0	0	0	0	1	1	0	0	0	0	0	1	1	0	1	1	1	1	1
1152	0	1	1	0	1	1	0	1	0	0	1	1	1	1	1	0	1	1	1	0	1	1	1	0	0	0	0	1	1	1	0	0	1	0	0	1	0	0	1	1	0	1	1
1153	1	0	1	0	1	1	0	0	0	1	1	0	1	1	1	0	1	1	1	0	1	1	1	0	0	0	1	1	1	1	1	1	1	0	1	1	1	0	1	1	0	1	1
1154	0	1	1	0	1	0	1	1	0	0	1	1	1	1	1	0	1	1	0	1	1	1	1	0	0	1	1	1	1	1	1	0	1	0	0	1	1	0	1	1	0	1	1
1155	1	0	1	0	1	0	1	0	0	1	1	1	0	1	1	0	1	0	1	1	1	1	1	0	0	1	1	1	1	1	0	0	0	0	1	1	1	0	1	1	1	1	0
1156	1	1	0	0	1	0	1	0	0	1	1	1	0	1	1	0	1	0	1	1	1	1	1	0	0	1	0	1	1	0	0	1	0	0	1	1	1	0	1	1	1	1	0
1157	0	1	1	0	1	0	1	0	0	1	1	0	1	1	1	0	1	0	1	1	1	1	1	0	0	1	0	0	1	1	0	1	0	0	0	1	1	1	1	1	1	1	0
1158	1	1	0	1	0	0	1	0	0	1	0	1	1	1	1	0	1	0	1	1	1	1	1	0	0	1	1	1	1	1	1	0	1	0	1	1	1	0	1	1	0	1	0
1162	1	0	1	1	0	0	1	0	0	1	1	1	0	1	1	0	1	0	1	1	1	1	1	0	0	0	1	0	0	1	0	0	0	0	1	1	1	0	1	1	1	0	1
1163	1	1	0	1	0	0	1	0	0	1	1	1	0	1	1	0	1	1	1	0	1	1	1	0	0	1	1	1	1	1	1	0	1	0	1	1	1	0	1	1	0	1	0
1165	0	1	1	0	1	0	1	1	1	1	1	0	1	1	1	0	1	1	1	0	1	1	1	0	0	0	0	0	0	1	1	1	0	0	1	1	1	1	0	1	0	1	1
1166	0	1	1	0	1	1	0	0	0	1	1	0	1	1	1	0	1	1	0	1	1	1	1	0	0	1	1	1	0	1	0	1	1	0	0	1	1	0	1	1	0	1	1
1167	1	0	1	0	1	0	1	1	0	1	1	0	1	1	1	0	1	1	1	0	1	1	1	0	0	1	1	1	0	0	0	1	0	0	1	1	1	1	1	1	1	0	0
1169	1	0	1	0	1	1	0	0	0	1	1	0	1	1	1	0	1	1	1	0	1	1	1	1	0	1	1	0	1	1	0	0	1	0	1	1	1	0	1	1	0	1	1
1170	1	0	1	0	1	1	0	1	0	1	1	0	1	1	1	0	1	1	0	1	1	1	1	0	1	1	1	1	1	1	1	1	1	1	1	1	1	0	1	1	0	1	1
1172	1	1	0	0	1	1	0	0	0	1	1	0	1	1	1	0	1	0	1	1	1	1	1	0	0	1	1	1	0	1	1	1	1	0	1	1	1	1	1	1	0	1	1
1173	1	1	0	0	1	1	1	1	0	1	1	1	0	1	0	1	1	1	0	1	1	1	1	0	0	1	1	1	1	1	1	1	1	1	1	1	1	0	1	1	0	1	1
1174	1	0	1	1	0	0	1	1	0	1	1	0	1	1	1	0	1	1	0	1	1	1	1	0	0	1	1	1	1	0	1	1	1	0	1	1	1	0	1	1	0	1	1
1175	1	0	1	1	0	0	1	0	0	1	1	1	0	1	1	0	1	0	1	1	1	1	1	0	0	1	0	1	1	1	1	1	1	0	1	1	1	0	1	1	0	1	1
1176	1	0	1	0	1	0	1	1	0	1	1	1	0	1	1	0	1	0	1	1	1	1	0	0	0	0	1	0	0	1	1	1	1	0	0	1	1	0	1	1	0	1	1
1179	1	0	1	1	0	1	0	0	0	1	1	0	1	1	1	0	1	0	1	1	1	1	1	0	0	0	0	1	1	1	0	1	1	0	0	1	1	0	1	1	1	1	0
1180	1	0	1	0	1	0	1	0	0	1	1	0	1	1	1	0	1	0	1	1	1	1	1	0	0	0	1	1	1	1	0	1	1	0	1	1	1	0	1	1	0	1	1
1181	0	1	1	1	0	1	0	1	0	0	1	1	1	1	0	1	1	1	1	0	1	1	0	0	0	0	1	1	1	1	0	0	0	0	1	1	1	0	1	1	1	0	1
1182	1	0	1	0	1	0	1	0	1	1	1	1	0	1	1	0	1	0	1	1	1	1	1	0	0	1	0	1	1	0	0	0	0	0	1	1	1	0	1	1	0	1	1
1183	0	1	1	0	1	1	0	1	0	1	1	0	1	1	1	0	1	1	0	1	1	1	1	0	0	1	1	1	1	1	1	0	1	0	0	1	1	1	1	1	1	1	0
1184	1	0	1	0	1	1	0	1	0	1	1	0	1	1	1	0	1	1	0	1	1	1	1	0	0	1	1	1	1	1	1	0	1	0	1	1	1	0	1	1	0	1	1
1185	0	1	1	0	1	1	0	0	1	1	1	1	0	1	1	0	1	1	1	0	1	1	0	0	0	1	0	1	1	1	0	0	1	0	1	1	1	0	1	1	1	1	1
1186	0	1	1	1	0	1	0	0	1	1	0	1	1	1	1	0	1	1	0	1	1	1	1	0	0	0	0	0	1	1	0	0	1	0	1	1	1	1	1	1	1	1	1
1187	1	0	1	0	1	0	1	0	1	0	1	1	1	1	1	0	1	1	0	1	1	1	1	0	0	1	1	0	1	1	0	1	0	0	0	1	1	1	1	1	1	1	0
1188	1	0	1	0	1	0	1	1	0	1	1	0	1	1	1	0	1	1	0	1	1	1	1	0	0	1	1	1	1	1	0	1	1	0	1	1	1	1	0	1	0	1	0
1191	1	1	0	0	1	0	1	1	0	1	1	1	0	1	1	0	1	1	0	1	1	1	1	0	0	1	1	1	1	1	0	1	1	0	1	1	1	0	1	1	0	1	1
1193	1	0	1	1	0	0	1	0	0	1	1	1	0	1	1	0	1	0	1	1	1	1	1	0	0	0	1	1	1	1	0	0	1	0	1	1	1	1	1	1	0	1	1
1194	1	1	0	0	1	0	1	1	0	1	1	1	0	1	1	0	1	1	0	1	1	1	1	0	0	1	1	1	0	1	1	1	1	0	1	1	1	0	1	1	0	1	1
1195	1	1	0	0	1	0	1	0	0	1	1	0	1	1	1	0	1	0	1	1	1	1	1	0	0	1	0	1	1	1	0	1	1	0	1	1	1	0	1	1	0	1	1
1196	1	0	1	0	1	1	0	1	0	1	1	0	1	1	1	0	1	1	0	1	1	1	1	0	0	1	1	1	0	1	1	1	1	0	0	1	1	1	1	1	1	1	0
1199	1	1	0	1	0	0	1	0	0	1	1	0	1	1	1	0	1	1	0	1	1	1	1	0	1	1	1	1	1	1	1	1	1	1	1	1	1	0	1	1	0	1	0
1200	1	0	1	0	1	0	1	0	0	1	1	0	1	1	1	0	1	1	0	1	1	1	1	0	0	0	0	0	1	0	1	1	0	0	1	1	1	1	0	1	1	0	0
1201	1	0	1	0	1	1	0	0	0	1	1	0	1	1	1	0	1	1	1	0	1	1	1	0	0	0	0	1	1	1	1	1	1	0	0	0	1	0	1	1	1	1	1
1202	1	0	1	0	1	0	1	1	0	1	1	0	1	1	1	0	1	1	1	0	1	1	1	0	0	1	1	1	1	0	0	1	0	0	1	1	1	0	1	1	0	1	1
1203	1	0	1	1	0	0	1	0	0	1	1	0	1	1	0	1	1	1	0	1	1	1	1	0	0	1	1	1	1	0	1	1	1	0	1	1	1	0	1	1	0	1	1
1205	0	1	1	0	1	0	1	1	1	1	0	1	1	1	1	0	1	0	1	1	1	1	1	0	0	0	0	0	0	1	0	0	0	0	0	1	1	0	1	1	1	0	0
1206	1	0	1	0	1	0	1	0	0	1	1	1	0	1	1	0	1	1	0	1	1	1	1	0	0	0	0	1	0	1	0	1	1	0	1	1	1	0	1	1	0	1	1
1207	0	1	1	0	1	1	0	1	0	1	1	1	0	1	1	0	1	1	1	1	0	1	1	0	0	0	1	1	1	1	1	0	0	0	1	1	1	0	1	1	0	1	0
1211	1	1	0	1	0	0	1	0	0	1	1	1	0	1	1	0	1	0	1	1	1	1	1	0	0	1	1	1	1	0	1	0	1	0	1	1	1	0	1	1	0	1	1
1217	0	1	1	0	1	0	1	1	0	0	1	1	1	1	1	0	1	1	0	1	1	1	1	0	0	0	0	0	1	1	1	0	0	0	0	1	1	0	1	1	0	1	1
1218	1	0	1	0	1	0	1	0	1	1	1	0	1	1	1	0	1	1	0	1	1	1	1	0	1	1	1	1	1	1	0	1	1	0	1	1	0	0	1	1	0	1	1
1219	0	1	1	1	0	0	1	1	0	1	1	0	1	1	1	0	1	1	1	0	1	1	1	0	0	0	0	1	0	1	1	0	0	0	1	1	1	0	1	1	1	0	1
1220	0	1	1	1	0	0	1	1	0	1	1	0	1	1	1	0	1	1	1	0	1	1	1	0	0	0	1	1	1	1	1	0	1	0	1	1	0	0	1	1	1	1	1
1221	1	1	0	1	0	1	0	1	0	1	1	0	1	1	1	0	1	1	0	1	1	1	1	0	0	1	1	1	0	1	1	1	1	0	1	1	1	1	1	1	1	1	0
1223	1	1	0	0	1	0	1	0	0	1	1	1	0	1	1	0	1	0	1	1	1	1	1	0	0	1	1	1	1	1	0	1	1	0	1	1	1	0	1	1	0	1	1
1224	1	1	0	0	1	1	0	1	1	1	1	1	0	1	1	0	1	0	1	1	1	1	1	0	0	1	1	1	1	1	0	1	1	0	1	1	1	0	1	1	0	1	0
1225	1	0	1	0	1	1	1	0	1	1	1	1	0	1	1	0	1	0	1	1	1	1	1	0	0	0	1	1	1	1	0	1	0	0	1	1	1	0	1	1	0	1	1
1226	1	0	1	0	1	0	1	1	0	1	0	1	1	1	1	0	1	1	1	0	1	1	1	0	1	1	1	1	1	1	1	1	0	0	1	1	1	1	1	1	0	1	1
1227	1	1	0	1	0	0	1	0	1	1	1	1	0	1	1	0	1	1	0	1	1	1	1	0	1	1	1	1	1	1	1	1	1	1	1	1	1	0	1	1	0	1	1
1228	0	1	1	1	0	0	1	0	1	1	1	0	1	1	1	0	1	1	1	0	1	1	1	0	0	0	1	1	1	1	0	1	1	0	1	1	1	0	1	1	0	1	1
1229	0	1	1	1	0	0	1	1	1	1	1	0	1	1	1	0	1	1	0	1	1	1	1	0	0	0	0	0	0	1	1	1	1	0	1	1	1	1	1	1	1	1	0
1230	1	0	1	0	1	1	0	0	0	1	1	0	1	1	1	0	1	0	1	1	1	1	1	0	0	0	0	0	1	1	0	1	0	0	1	1	1	0	1	1	1	1	1
1231	1	1	0	1	0	0	1	0	0	1	1	0	1	1	1	0	1	1	0	1	1	1	1	0	0	1	0	1	0	1	0	0	1	0	1	1	1	0	1	1	0	1	0
1232	0	1	1	1	0	0	1	0	0	1	1	1	0	1	1	0	1	1	1	0	1	1	0	0	0	0	1	1	1	1	0	1	1	0	0	0	1	0	1	1	1	1	1
1233	1	1	0	1	0	0	1	0	0	1	1	0	1	1	1	0	1	0	1	1	1	1	1	0	0	1	1	1	1	1	0	1	1	0	1	1	1	0	1	1	0	1	0
1234	1	0	1	1	0	0	1	0	0	1	1	0	1	1	1	0	1	0	1	1	1	1	1	0	0	1	1	1	1	1	0	0	0	0	1	1	1	0	1	1	1	1	1
1235	1	0	1	1	0	0	1	0	0	1	1	1	0	1	1	0	1	1	1	1	1	1	1	0	0	0	0	1	1	1	1	1	0	0	1	0	1	0	1	1	1	1	0
1236	0	1	1	0	1	0	1	1	0	1	1	0	1	1	1	0	1	1	1	0	1	1	1	0	1	1	1	1	1	0	0	0	1	0	1	1	1	0	1	1	0	1	1
1238	1	0	1	1	0	0	1	0	0	1	1	0	1	1	1	0	1	0	1	1	1	1	1	0	0	1	1	1	1	1	1	0	1	0	1	1	1	0	1	1	1	1	1
1239	1	0	1	1	0	0	1	1	1	1	1	1	0	1	1	0	1	1	1	0	1	1	1	0	0	0	0	0	1	1	1	0	0	0	1	0	1	1	1	1	1	0	1
1240	0	1	1	1	0	1	0	1	1	0	1	1	1	1	1	0	1	1	1	1	1	1	1	0	0	0	0	0	0	0	1	0	0	0	1	1	1	0	1	1	1	1	1
1241	1	1	0	1	0	1	0	1	1	1	1	0	1	1	0	1	1	1	1	0	1	1	1	0	0	1	1	1	1	0	0	0	1	0	1	1	1	0	1	1	1	1	1
1242	1	1	0	0	1	1	0	1	1	1	1	0	1	1	1	0	1	1	0	1	1	1	1	0	0	1	1	1	0	0	1	1	1	0	1	1	1	1	1	1	0	1	1
1244	1	0	1	0	1	0	1	1	1	1	1	0	1	1	1	0	1	1	0	1	1	1	1	0	0	1	1	1	1	1	1	1	1	1	1	1	1	0	1	1	0	1	0
1245	1	1	0	0	1	1	1	1	1	1	1	1	0	1	1	0	1	1	0	1	1	1	1	0	0	1	1	1	1	1	1	1	1	1	1	1	1	0	1	1	0	1	1
1246	1	0	1	0	1	1	0	0	0	1	1	1	0	1	1	0	1	0	1	1	1	1	1	0	0	0	1	1	1	1	0	0	0	0	1	1	1	0	1	1	0	1	0
1247	1	1	0	0	1	0	1	0	0	1	1	1	0	1	0	1	1	1	0	1	1	1	1	0	1	1	1	1	1	1	1	1	1	1	1	1	1	0	1	1	0	1	1
1248	0	1	1	1	0	1	0	0	0	1	1	0	1	1	1	0	1	1	1	0	1	1	0	0	0	1	0	1	1	1	1	0	1	0	1	1	1	0	1	1	0	1	1
1251	1	0	1	0	1	0	1	1	0	1	0	1	1	1	1	0	1	1	1	0	1	1	1	0	1	1	1	1	1	1	1	1	1	1	0	1	1	0	1	1	0	1	1
1252	1	1	0	1	0	0	1	0	0	1	1	1	0	1	1	0	1	1	0	1	1	1	1	0	1	1	1	1	1	0	1	1	0	0	1	1	1	0	1	1	0	1	0
1253	1	1	0	0	1	0	1	1	0	1	0	1	1	1	1	0	1	0	1	1	1	1	1	0	0	1	1	1	1	1	1	1	1	1	1	1	1	0	1	1	0	1	1
1254	1	0	1	0	1	0	1	1	1	1	1	1	0	1	1	0	1	1	0	1	1	1	1	0	0	0	0	0	1	1	0	0	0	0	1	1	1	1	0	1	1	1	1
1255	1	1	0	0	1	0	1	1	0	1	1	1	0	1	1	0	1	1	1	0	1	1	1	0	0	0	0	0	0	0	0	1	1	0	1	1	1	0	1	1	1	1	1
1256	1	0	1	0	1	0	1	0	0	0	1	1	1	1	1	0	1	1	0	1	1	1	1	0	1	1	1	1	1	1	1	1	1	1	1	1	1	0	1	1	0	1	0
1257	0	1	1	0	1	1	0	0	0	0	1	1	1	1	1	0	1	1	0	1	1	1	1	0	0	1	1	1	1	1	0	1	1	0	1	1	1	0	1	1	0	1	1
1258	1	0	1	1	0	1	0	1	0	1	1	0	1	1	1	0	1	1	1	0	1	1	1	0	0	0	0	0	0	1	0	0	0	0	0	1	1	0	1	1	1	1	0
1259	0	1	1	0	1	1	0	0	1	1	1	1	0	1	1	0	1	1	1	1	1	1	1	0	0	0	1	0	1	1	1	0	1	0	0	1	1	1	0	1	1	1	0
1261	1	0	1	0	1	0	1	1	1	1	1	0	1	1	1	0	1	1	1	0	1	1	1	0	0	1	1	1	1	1	1	1	0	0	1	1	0	0	1	1	0	1	1
1262	1	0	1	0	1	0	1	0	0	1	1	0	1	1	1	0	1	1	0	1	1	1	1	0	0	1	1	1	1	1	1	1	1	1	1	1	1	0	1	1	0	1	1
1263	0	1	1	1	0	0	1	1	0	1	1	0	1	1	1	0	1	1	1	1	0	1	1	0	1	1	1	1	1	1	1	1	1	1	1	1	1	0	1	1	0	1	1
1264	1	0	1	1	0	0	1	1	0	1	1	0	1	1	1	0	1	1	1	1	1	1	1	0	0	0	0	1	1	1	0	1	0	0	1	1	1	0	1	1	0	1	0
1265	1	0	1	0	1	0	1	0	1	1	1	0	1	1	1	0	1	1	0	1	1	1	1	0	0	1	1	1	1	1	1	1	1	1	1	1	1	1	1	1	0	1	0
1266	0	1	1	0	1	0	1	1	0	1	1	1	0	1	1	0	1	1	1	0	1	1	1	0	0	0	1	1	0	1	0	0	1	0	0	1	1	0	1	1	0	1	1
1268	1	0	1	1	0	0	1	0	0	1	1	0	1	1	1	0	1	1	0	1	1	1	1	0	0	0	1	1	1	1	1	1	1	0	1	1	1	0	1	1	0	1	1
1269	1	1	0	0	1	0	1	0	0	1	1	1	0	1	1	0	1	1	1	0	1	1	1	0	0	1	0	0	1	0	0	1	1	0	0	1	1	1	1	1	0	1	0
1272	1	0	1	0	1	0	1	0	0	1	1	0	1	1	1	0	1	1	0	1	1	1	1	0	1	1	1	1	1	1	1	1	1	1	1	1	0	0	1	1	0	1	1
1273	0	1	1	1	0	0	1	1	1	1	1	0	1	1	1	0	1	1	1	0	1	1	0	0	0	1	0	1	0	1	1	0	0	0	1	1	1	0	1	1	1	1	1
1274	1	1	0	0	1	0	1	1	0	1	1	1	0	1	1	0	1	1	0	1	1	1	1	0	0	1	1	1	1	0	0	0	0	0	1	1	1	0	1	1	0	1	1
1275	0	1	1	0	1	0	1	1	0	1	1	0	1	1	1	0	1	1	1	0	1	1	1	0	0	0	1	0	0	0	1	1	1	0	1	1	1	0	1	1	0	1	1
1276	0	1	1	0	1	0	1	0	0	1	0	1	1	1	1	0	1	1	0	1	1	1	1	0	0	0	0	1	1	1	0	0	0	0	1	1	1	0	1	1	1	1	0
1277	0	1	1	0	1	0	1	0	0	0	1	1	1	1	1	0	1	1	1	1	1	1	1	0	0	0	0	1	1	1	0	0	1	0	1	1	1	0	1	1	0	1	1
1278	1	0	1	1	0	0	1	1	1	1	0	1	1	1	1	0	1	1	1	0	1	1	0	0	0	0	0	0	0	1	1	1	1	0	1	1	0	0	1	1	1	1	1
1280	0	1	1	0	1	1	0	1	1	0	1	1	1	1	1	0	1	1	1	0	1	1	0	0	0	0	0	1	1	1	0	0	1	0	1	1	1	0	1	1	1	1	0
1281	1	0	1	0	1	1	0	0	0	1	1	0	1	1	1	0	1	1	0	1	1	1	1	0	1	1	1	1	1	1	0	1	1	0	1	1	1	0	1	1	0	1	1
1284	1	0	1	0	1	0	1	1	0	1	1	1	0	1	1	0	1	1	1	0	1	1	1	0	0	1	1	0	1	1	1	1	1	0	1	1	1	1	1	1	1	1	1
1285	0	1	1	0	1	0	1	1	0	0	1	1	1	1	0	1	1	1	1	0	1	1	1	0	0	0	0	0	0	1	1	1	0	0	0	1	1	0	1	1	1	1	1
1286	1	0	1	0	1	0	1	1	0	1	1	1	0	1	1	0	1	1	1	0	1	1	1	0	0	1	1	0	0	1	1	1	1	0	0	1	1	1	1	0	0	1	1
1287	1	1	0	1	0	1	0	0	1	1	1	1	0	1	1	0	1	0	1	1	1	1	1	0	0	1	0	1	1	1	0	1	0	0	1	1	1	0	1	1	1	1	0
1288	0	1	1	0	1	0	1	0	0	0	1	1	1	1	1	0	1	0	1	1	1	1	1	0	0	1	1	1	1	1	0	1	1	0	0	1	0	0	1	1	0	1	1
1289	0	1	1	1	0	1	0	0	1	0	1	1	1	1	1	0	1	1	0	1	1	1	1	0	0	0	0	1	1	1	0	0	0	0	1	1	0	0	1	1	1	0	1
1290	0	1	1	1	0	0	1	1	1	0	1	1	1	1	1	0	1	1	1	1	1	1	1	0	0	0	1	1	1	1	1	1	1	0	1	1	1	1	1	1	0	1	1
1291	0	1	1	0	1	0	1	1	1	1	1	1	0	1	1	0	1	1	1	0	1	1	1	0	0	0	1	1	1	0	0	1	1	0	1	1	1	0	1	1	1	1	1
1292	1	1	0	1	0	0	1	1	0	1	1	1	0	1	1	0	1	0	1	1	1	1	1	0	1	1	1	1	1	1	1	1	1	1	1	1	1	0	1	1	0	1	1
1295	1	1	0	1	0	0	1	1	0	1	1	0	1	1	1	0	1	1	1	0	1	1	1	0	0	1	1	1	0	0	0	1	1	0	1	1	1	0	1	1	0	1	0
1297	0	1	1	0	1	1	0	1	0	1	1	0	1	1	1	0	1	1	0	1	1	1	1	0	0	1	1	1	1	1	1	1	1	1	1	1	1	0	1	1	1	1	1
1298	1	0	1	0	1	0	1	0	0	1	1	0	1	1	1	0	1	1	0	1	1	1	1	0	0	1	1	0	1	1	1	1	1	0	1	1	1	1	1	1	1	1	1
1299	0	1	1	0	1	0	1	1	0	0	1	1	1	1	1	0	1	1	1	0	1	1	0	0	0	0	0	1	1	0	0	1	1	0	1	1	1	0	1	1	0	1	1
1300	1	1	0	0	1	0	1	0	0	1	1	0	1	1	1	0	1	0	1	1	1	1	1	0	0	1	0	1	1	1	1	1	1	0	1	1	1	0	1	1	0	1	1
1301	1	0	1	0	1	0	1	1	1	1	1	0	1	1	1	0	1	1	1	0	1	1	1	0	0	1	1	1	1	1	1	1	1	1	1	1	1	1	1	1	1	1	1
1302	0	1	1	0	1	0	1	1	0	0	1	1	1	1	1	0	1	1	1	0	1	1	1	0	0	1	1	1	1	1	1	0	1	0	1	1	1	0	1	1	0	1	1
1303	0	1	1	0	1	0	1	1	1	1	1	1	0	1	1	0	1	1	1	0	1	1	1	0	0	0	0	0	1	1	0	0	0	0	0	1	1	1	0	1	1	0	1
1304	0	1	1	0	1	0	1	0	0	1	1	0	1	1	1	0	1	1	0	1	1	1	1	0	0	1	0	1	1	1	1	1	0	0	1	1	1	0	1	1	0	1	1
1305	1	0	1	1	0	0	1	0	0	1	1	0	1	1	1	0	1	1	0	1	1	1	1	0	0	0	0	1	0	1	0	0	1	0	1	1	1	0	1	1	0	1	1
1306	0	1	1	0	1	0	1	0	0	1	1	0	1	1	1	0	1	1	0	1	1	1	1	0	0	0	1	1	1	0	1	1	1	0	1	1	1	0	1	1	0	1	0
1307	0	1	1	0	1	0	1	1	1	0	1	1	1	1	1	0	1	1	1	0	1	1	1	0	0	0	1	1	1	1	0	0	1	0	1	1	0	0	1	1	0	1	0
1309	0	1	1	0	1	0	1	1	0	0	1	1	1	1	1	0	1	1	1	1	1	1	0	0	0	1	1	1	1	1	0	0	1	0	0	1	1	0	1	1	0	1	1
1311	1	0	1	0	1	0	1	0	1	1	1	0	1	1	1	0	1	0	1	1	1	1	1	0	0	1	1	0	0	1	0	0	0	0	1	1	1	1	1	0	0	1	1
1313	0	1	1	0	1	1	0	1	1	0	1	1	1	1	1	0	1	1	1	0	1	1	1	0	0	1	1	1	0	1	1	0	1	0	0	1	1	0	1	1	1	1	1
1314	0	1	1	0	1	1	0	1	1	0	1	1	1	1	0	1	1	1	1	0	1	1	0	0	0	0	1	0	1	1	0	0	0	0	1	1	1	0	1	1	1	0	1
1315	1	0	1	0	1	0	1	1	0	1	1	1	0	1	1	0	1	1	1	0	1	1	1	0	0	0	0	1	1	1	0	1	1	0	0	1	1	1	0	1	0	1	1
1317	0	1	1	0	1	0	1	1	0	0	1	1	1	1	1	0	1	1	1	0	1	1	1	0	0	0	0	1	0	0	0	1	0	0	0	1	1	0	1	1	1	1	1
1318	0	1	1	0	1	0	1	1	1	0	1	1	1	1	1	0	1	1	1	0	1	1	1	0	0	0	0	1	0	1	1	0	0	0	1	1	1	1	1	1	1	1	1
1319	0	1	1	0	1	1	0	1	0	1	0	1	1	1	1	0	1	1	1	0	1	1	1	0	0	0	0	0	0	1	1	1	0	0	0	1	1	0	1	1	1	0	1
1320	0	1	1	0	1	0	1	0	0	1	0	1	1	1	1	0	1	1	1	1	0	1	0	0	0	0	1	1	0	1	1	1	1	0	0	1	1	0	1	1	0	1	1
1321	0	1	1	0	1	1	1	1	1	1	1	1	0	1	1	0	1	1	0	1	1	1	1	0	0	1	1	0	0	1	0	0	1	0	0	1	1	0	1	1	1	0	1
1322	0	1	1	0	1	0	1	1	0	0	1	1	1	1	1	0	1	1	1	0	1	1	0	0	0	0	1	1	1	1	0	0	0	0	1	1	1	0	1	1	1	1	0
1323	0	1	1	0	1	1	0	1	0	0	1	1	1	1	1	0	1	1	0	1	1	1	1	0	0	0	1	1	1	1	1	1	1	0	0	1	1	0	1	1	1	1	1
1324	1	1	0	0	1	0	1	1	0	1	1	1	0	1	1	0	1	0	1	1	1	1	1	0	0	1	1	1	0	1	1	1	1	0	1	1	1	0	1	1	0	1	1
1325	0	1	1	0	1	0	1	1	0	0	1	1	1	1	1	0	1	1	0	1	1	1	1	0	0	0	1	1	1	1	0	1	1	0	1	1	1	0	1	1	0	1	1
1328	0	1	1	0	1	1	0	1	1	0	1	1	1	1	1	0	1	1	1	0	1	1	1	0	0	0	0	0	1	1	0	0	1	0	0	1	0	1	1	1	1	0	0
1329	0	1	1	0	1	0	1	1	0	1	1	0	1	1	1	0	1	1	1	0	1	1	1	0	0	0	1	1	1	1	1	1	1	0	0	1	1	0	1	1	0	1	0
1330	0	1	1	0	1	0	1	1	0	0	1	1	1	1	1	0	1	1	1	0	1	1	1	0	0	0	0	0	0	1	0	0	0	0	0	1	1	0	1	1	1	0	1
1331	1	1	0	0	1	0	1	0	1	1	1	1	0	1	1	0	1	1	1	0	1	1	1	0	0	0	1	0	1	1	1	0	1	0	1	1	1	0	1	1	1	1	1
1332	0	1	1	0	1	0	1	1	0	0	1	1	1	1	1	0	1	1	1	0	1	1	1	0	0	0	0	1	0	1	0	1	1	0	1	1	1	0	1	1	0	1	1
1336	0	1	1	0	1	0	1	1	0	0	1	1	1	1	1	0	1	1	1	0	1	1	1	0	0	1	1	1	1	1	0	0	1	0	0	1	1	0	1	1	1	1	1
1337	0	1	1	0	1	0	1	1	0	0	1	1	1	0	1	1	1	1	1	0	1	1	0	0	0	0	0	0	1	1	0	1	0	0	0	1	1	0	1	1	1	1	1
1339	1	0	1	0	1	0	1	1	0	1	1	0	1	1	1	0	1	1	0	1	1	1	1	0	0	0	1	1	1	0	0	0	1	0	1	1	1	1	1	1	0	1	0
1340	1	0	1	1	0	0	1	1	0	1	1	0	1	0	1	1	1	1	1	1	0	1	0	0	0	0	1	1	1	1	1	1	1	0	1	0	1	0	1	1	0	1	1
1341	1	0	1	1	0	1	0	1	0	1	1	0	1	0	1	1	1	1	1	1	0	1	0	0	1	1	1	1	1	1	1	1	1	1	1	1	1	0	1	1	0	1	1
1343	0	1	1	0	1	0	1	1	0	0	1	1	1	1	1	0	1	1	1	0	1	1	0	0	0	1	1	1	1	1	1	0	1	0	1	1	0	1	1	1	0	1	1
1344	0	1	1	0	1	0	1	1	0	0	1	1	1	1	1	0	1	1	1	0	1	1	0	0	0	1	0	1	1	1	1	1	1	0	0	1	0	1	1	1	0	1	1
1345	1	0	1	1	0	1	0	1	0	1	1	0	1	1	0	1	1	1	1	1	1	0	1	0	0	1	1	1	1	1	1	1	1	1	1	1	0	0	1	1	1	0	1
1346	1	0	1	1	0	1	0	1	0	1	1	1	0	0	1	1	1	1	1	1	0	1	0	0	0	1	1	0	1	1	1	1	1	0	1	1	0	0	1	1	1	1	1
1347	0	1	1	1	0	1	0	1	0	1	0	1	1	1	1	1	0	1	1	1	1	0	1	1	0	1	1	1	1	1	1	1	0	0	1	1	0	0	1	1	1	0	1
1348	1	0	1	1	0	0	1	1	0	1	1	0	1	0	1	1	1	1	1	1	1	0	0	0	1	0	1	1	1	1	1	1	1	0	1	1	1	0	1	1	0	1	1
1349	1	0	1	1	0	1	0	1	0	1	1	0	1	0	1	1	1	1	1	1	0	1	0	0	1	0	1	0	0	0	1	1	0	0	0	0	1	0	1	1	0	1	1
1350	0	1	1	1	0	1	0	1	1	1	1	1	0	1	0	1	1	1	1	0	1	1	0	0	1	1	1	1	1	1	1	1	1	1	1	1	1	0	1	1	0	1	1
1351	0	1	1	1	0	1	0	1	0	1	1	0	1	1	1	0	1	1	1	1	0	1	0	0	0	1	0	1	1	0	0	1	1	0	1	0	0	0	1	1	0	1	1
1352	1	0	1	1	0	1	0	1	0	1	1	0	1	0	1	1	1	1	1	0	1	1	0	0	0	0	1	0	1	1	1	1	1	0	1	1	1	0	1	1	0	1	1
1353	1	0	1	1	0	1	0	1	0	1	1	1	0	0	1	1	1	1	1	1	1	0	0	0	0	0	0	0	1	1	1	1	1	0	1	1	1	0	1	1	0	1	1
1354	1	1	0	1	0	0	1	1	0	1	1	0	1	0	1	1	1	1	1	1	0	1	0	0	1	1	1	1	1	1	1	1	1	1	1	1	1	0	1	1	1	1	1
1355	1	0	1	1	0	1	0	1	0	1	0	1	1	0	1	1	1	1	1	1	1	0	0	0	0	1	1	1	1	1	1	1	1	1	1	1	1	0	1	1	1	0	1
1356	0	1	1	1	0	0	1	1	1	1	0	1	1	1	1	0	1	1	1	1	0	1	1	0	0	1	1	1	1	1	1	1	1	1	0	0	1	0	1	1	0	1	0
1357	1	0	1	1	0	1	0	1	0	1	1	1	0	0	1	1	1	1	1	1	1	0	0	0	0	0	1	1	0	1	0	1	0	0	1	1	0	0	1	1	0	1	1
1358	1	0	1	1	0	0	1	1	0	0	1	1	1	1	0	1	1	1	1	1	1	1	1	0	0	0	0	0	0	0	0	0	0	0	1	1	1	0	1	1	0	1	0
1359	0	1	1	0	1	0	1	0	0	1	0	1	1	1	1	0	1	1	0	1	1	1	1	0	0	0	0	0	1	0	0	1	1	0	1	1	1	0	1	1	1	1	0
1361	0	1	1	0	1	0	1	1	1	0	1	1	1	1	0	1	1	1	1	0	1	1	0	0	0	0	1	1	1	1	1	1	1	0	0	1	1	1	1	1	0	1	1
1362	0	1	1	0	1	1	0	1	0	0	1	1	1	1	1	0	1	1	1	0	1	1	0	0	0	0	1	0	0	1	1	1	1	0	1	1	1	0	1	1	0	1	1
1363	0	1	1	0	1	0	1	1	0	1	1	0	1	1	1	0	1	1	1	1	1	1	1	0	0	0	0	0	1	1	1	1	1	0	0	1	1	0	1	1	1	0	0
1364	1	0	1	0	1	0	1	1	0	1	1	1	0	1	1	0	1	1	1	0	1	1	1	0	0	0	1	0	0	1	0	1	1	0	0	1	0	1	0	1	1	1	0
1368	0	1	1	0	1	1	0	1	0	0	1	1	1	1	1	0	1	1	1	0	1	1	0	0	0	0	1	0	0	1	0	0	1	0	1	1	1	0	1	1	0	1	1
1369	1	0	1	0	1	1	0	0	0	1	1	0	1	1	1	0	1	1	0	1	1	1	1	0	0	1	1	0	1	0	0	0	0	0	1	1	1	0	1	1	1	0	0
1370	0	1	1	0	1	0	1	0	0	1	1	0	1	1	1	0	1	1	1	1	0	1	0	0	0	0	0	1	1	1	0	0	0	0	0	1	0	0	1	1	1	1	1
1371	0	1	1	0	1	1	0	1	0	1	1	0	1	1	0	1	1	1	1	1	1	1	1	0	0	0	1	1	0	1	0	0	0	0	0	1	1	0	1	1	1	0	0
1372	0	1	1	0	1	0	1	1	1	1	1	1	0	1	1	0	1	1	1	0	1	1	0	0	0	0	0	0	0	1	1	0	0	0	0	1	1	1	1	1	1	0	1
1374	0	1	1	0	1	1	0	1	0	0	1	1	1	1	1	0	1	1	1	0	1	1	0	0	0	0	0	0	0	1	1	0	0	0	0	1	0	1	1	1	1	0	1
1375	0	1	1	0	1	1	0	1	1	0	1	1	1	1	1	0	1	1	1	0	1	1	0	0	0	0	0	1	0	1	1	0	0	0	0	1	0	1	0	1	1	1	1
1376	0	1	1	0	1	1	0	1	1	1	1	0	1	1	0	1	1	0	1	1	1	1	1	0	0	0	1	0	0	1	1	0	0	0	1	0	0	1	1	1	0	1	1
1377	0	1	1	0	1	0	1	1	1	1	1	0	1	1	0	1	1	1	0	1	1	1	1	0	0	1	0	1	1	1	1	1	1	0	1	1	1	0	1	1	1	1	1
1379	0	1	1	0	1	0	1	1	1	1	1	0	1	1	1	0	1	1	1	0	1	1	1	0	0	1	1	1	1	1	1	1	1	1	0	0	1	0	1	1	0	1	1
1380	0	1	1	0	1	1	0	1	0	1	1	0	1	1	1	0	1	1	1	1	1	1	1	0	0	0	0	1	1	1	1	0	1	0	1	1	1	0	1	1	0	1	1
1382	0	1	1	0	1	1	0	1	1	0	1	1	1	0	1	1	1	1	1	0	1	1	1	0	0	1	0	1	0	1	1	1	0	0	1	1	1	0	1	1	1	1	1
1383	0	1	1	0	1	1	0	1	0	0	1	1	1	1	1	0	1	1	1	0	1	1	1	0	0	1	1	1	1	0	0	0	1	0	1	1	0	0	1	1	1	1	0
1385	1	0	1	0	1	1	0	1	0	1	1	0	1	1	1	0	1	1	0	1	1	1	1	0	0	1	1	1	1	1	0	1	1	0	1	1	1	0	1	1	0	1	0
1387	0	1	1	0	1	1	0	1	0	1	1	0	1	1	1	0	1	1	0	1	1	1	1	0	0	0	1	1	1	1	0	0	1	0	0	1	1	0	1	1	0	1	1
1388	0	1	1	1	0	1	0	1	0	0	1	1	1	1	1	0	1	1	1	1	1	1	1	0	0	0	0	1	0	1	0	0	1	0	0	1	1	0	1	1	1	1	1
1389	0	1	1	0	1	1	0	1	0	1	0	1	1	1	1	0	1	1	1	0	1	1	0	0	0	0	0	0	0	1	0	1	0	0	0	1	1	0	1	1	1	0	1
1390	0	1	1	0	1	0	1	1	1	0	1	1	1	1	0	1	1	1	1	0	1	1	1	0	0	1	0	0	0	0	1	1	1	0	0	1	0	0	1	1	1	0	1
1391	0	1	1	0	1	0	1	1	1	1	1	0	1	1	1	0	1	1	1	0	1	1	0	0	0	0	1	1	0	1	1	0	1	0	1	1	1	1	1	1	1	1	1
1392	1	0	1	0	1	1	0	1	0	1	1	1	0	1	1	0	1	1	1	0	1	1	1	0	0	1	1	1	1	1	1	1	1	1	1	1	1	0	1	1	0	1	0
1393	1	0	1	0	1	1	0	0	0	1	1	1	0	1	0	1	1	1	1	1	1	1	1	0	0	1	1	1	1	1	0	1	1	0	1	1	1	0	1	1	0	1	1
1394	0	1	1	0	1	1	1	1	1	1	0	1	1	1	1	0	1	1	1	1	1	1	1	0	0	0	0	1	1	1	1	1	1	0	1	1	1	0	1	1	1	1	0
1395	0	1	1	0	1	0	1	1	1	0	1	1	1	1	0	1	1	1	0	1	1	1	1	0	1	1	1	1	1	1	1	1	1	1	1	1	1	0	1	1	0	1	1
1396	0	1	1	0	1	1	0	1	0	1	1	0	1	1	1	0	1	1	1	0	1	1	1	1	0	1	1	0	0	1	0	0	0	0	1	1	1	0	1	1	1	0	1
1397	0	1	1	1	0	1	0	1	1	1	1	0	1	1	1	0	1	0	1	1	1	1	1	0	0	0	0	0	0	1	0	0	0	0	1	1	0	0	1	1	1	0	1
1398	1	0	1	1	0	1	0	1	0	1	1	0	1	0	1	1	1	1	1	1	1	0	1	0	0	0	0	0	0	0	1	0	0	0	0	0	0	0	1	1	1	0	1
1399	1	0	1	1	0	0	1	1	0	1	0	1	1	1	0	1	1	1	1	1	1	0	1	0	0	0	0	0	0	1	1	1	1	0	1	1	1	0	1	1	1	1	1
1400	0	1	1	1	0	1	0	1	0	1	1	0	1	1	0	1	1	1	1	1	1	0	0	0	1	1	1	1	1	1	1	1	0	0	0	0	1	0	1	1	0	1	1
1401	0	1	1	1	0	1	0	1	0	1	1	0	1	0	1	1	1	1	1	1	0	1	0	0	0	1	0	0	0	0	0	0	0	0	0	0	0	0	1	1	1	0	1
1402	1	0	1	1	0	1	0	1	0	1	1	0	1	1	0	1	1	1	1	1	1	0	0	0	0	1	1	1	0	1	0	1	1	0	1	0	1	0	1	1	0	1	1
1405	1	0	1	1	0	1	0	0	0	1	1	1	0	1	1	0	1	1	0	1	1	1	1	0	0	1	1	1	1	1	1	0	1	0	1	1	1	1	1	0	1	1	1
1407	0	1	1	0	1	0	1	1	1	0	1	1	1	1	1	0	1	1	1	0	1	1	1	0	0	1	1	0	0	1	1	1	1	0	1	0	0	0	1	1	1	1	1
1408	0	1	1	1	0	1	0	1	0	1	0	1	1	1	0	1	1	1	1	1	1	0	0	0	0	1	1	0	1	1	0	1	1	0	1	1	1	0	1	1	1	0	1
1409	1	0	1	1	0	1	0	1	1	1	0	1	1	0	1	1	1	1	1	1	1	0	1	0	0	0	0	1	1	1	0	0	0	0	1	1	0	0	1	1	1	0	1
1410	1	1	0	1	0	1	0	1	1	1	1	0	1	1	0	1	1	1	1	1	0	1	0	0	0	1	0	1	1	1	1	0	1	0	1	1	1	0	1	1	0	1	1
1412	0	1	1	0	1	0	1	1	0	0	1	1	1	1	1	0	1	1	0	1	1	1	1	0	0	0	0	0	1	1	0	0	1	0	0	1	1	0	1	1	1	1	1
1413	0	1	1	0	1	1	0	1	0	1	1	0	1	1	0	1	1	1	1	0	1	1	1	0	0	1	0	1	1	1	1	1	1	0	1	1	1	0	1	1	1	0	1
1414	0	1	1	0	1	0	1	1	0	0	1	1	1	1	1	0	1	1	0	1	1	1	1	0	0	0	1	0	0	0	1	0	0	0	1	1	1	1	0	1	1	0	1
1415	1	0	1	0	1	1	0	1	0	1	1	0	1	1	1	0	1	1	1	0	1	1	1	0	0	1	1	1	1	1	1	1	1	1	1	1	1	0	1	1	0	1	1
1416	1	0	1	1	0	1	0	0	0	1	1	0	1	1	1	0	1	1	0	1	1	1	1	0	0	0	0	1	0	0	0	0	0	0	1	1	1	0	1	1	1	1	1
1419	0	1	1	1	0	1	0	1	0	1	0	1	1	1	1	0	1	1	1	0	1	1	0	0	0	0	1	1	1	0	1	1	1	0	0	1	1	0	1	1	0	1	1
1420	1	0	1	0	1	0	1	0	0	1	1	0	1	1	1	0	1	0	1	1	1	1	1	0	0	0	1	1	1	0	0	0	1	0	1	1	1	0	1	1	0	1	1
1422	0	1	1	0	1	1	0	1	0	0	1	1	1	1	1	0	1	1	1	0	1	1	1	0	0	0	1	0	0	1	0	1	0	0	1	1	1	0	1	1	1	1	0
1428	1	0	1	0	1	0	1	1	0	1	1	1	0	1	0	1	1	1	1	0	1	1	0	0	0	0	0	0	0	1	1	0	0	0	0	1	0	0	1	1	0	1	1
1430	0	1	1	0	1	0	1	1	1	1	1	1	0	1	1	0	1	1	0	1	1	1	1	0	0	1	0	1	1	1	1	1	1	0	1	1	1	0	1	1	1	1	0
1431	0	1	1	0	1	0	1	1	1	1	1	0	1	1	1	0	1	1	0	1	1	1	1	0	0	1	0	1	1	1	1	1	1	0	1	1	1	1	1	0	1	1	1
1435	0	1	1	0	1	1	0	1	0	1	1	0	1	1	1	0	1	1	1	0	1	1	1	0	0	1	1	0	1	1	1	1	1	0	1	1	1	0	1	1	1	1	0
1439	0	1	1	1	0	0	1	1	0	1	1	1	0	1	0	1	1	1	1	1	0	1	1	0	0	0	1	1	1	1	1	1	0	0	1	1	0	0	1	1	1	0	0
1440	1	0	1	1	0	0	1	1	0	1	0	1	1	0	1	1	1	1	1	1	1	0	1	1	0	1	1	1	1	1	1	1	1	1	1	1	1	0	1	1	0	1	1
1441	1	0	1	1	0	1	0	1	0	1	1	0	1	1	0	1	1	1	1	1	1	0	1	0	0	0	0	0	0	0	0	0	1	0	0	1	1	1	1	1	1	0	1
1444	0	1	1	1	0	1	0	1	0	1	1	0	1	0	1	1	1	1	1	1	1	0	1	0	0	1	0	1	1	1	1	1	1	0	1	1	1	0	1	1	0	1	1
1446	0	1	1	1	0	1	0	1	0	1	1	1	0	0	1	1	1	1	1	1	0	1	0	0	0	1	1	1	1	1	1	1	1	0	1	1	1	0	1	1	0	1	1
1447	0	1	1	1	1	1	0	0	1	1	0	1	1	0	1	1	1	1	1	1	1	0	0	0	0	1	1	1	1	0	1	1	1	0	1	0	1	0	1	1	1	1	0
1448	0	1	1	1	0	1	0	1	1	1	1	0	1	0	1	1	1	1	1	1	1	0	1	0	1	1	1	1	1	1	1	1	1	1	1	1	1	1	1	1	1	1	0
1449	0	1	1	0	1	0	1	1	1	0	1	1	1	1	1	0	1	1	1	0	1	1	1	0	0	0	0	1	0	0	1	1	1	0	1	0	1	0	1	1	0	1	1
1453	1	0	1	1	0	1	0	1	1	1	1	0	1	1	0	1	1	1	1	1	1	0	1	0	1	1	1	1	1	1	1	1	1	1	1	1	1	0	1	1	0	1	1
1454	0	1	1	1	0	1	0	1	0	1	0	1	1	0	1	1	1	1	1	1	1	0	0	0	0	0	1	1	1	1	1	1	1	0	1	1	1	0	1	1	0	1	1
1455	1	1	0	1	0	0	1	0	0	1	0	1	1	1	1	0	1	0	1	1	1	1	1	0	0	0	0	1	0	1	0	1	1	0	1	1	1	0	1	1	0	1	0
1456	1	0	1	0	1	1	0	0	0	1	1	0	1	1	1	0	1	0	1	1	1	1	1	0	0	1	1	1	1	1	0	1	1	0	1	1	1	0	1	1	0	1	0
1457	1	0	1	0	1	1	0	0	0	1	1	0	1	1	1	0	1	0	1	1	1	1	1	0	0	1	1	1	0	1	1	1	1	0	1	1	1	0	1	1	1	1	0
1458	1	0	1	0	1	1	0	0	0	1	0	1	1	1	1	0	1	0	1	1	1	1	1	0	0	0	1	1	1	1	0	0	0	0	1	1	1	1	0	1	1	1	1
1459	1	1	0	0	1	1	0	0	0	1	1	1	0	1	1	0	1	0	1	1	1	1	1	0	0	0	1	1	1	1	1	0	1	0	1	1	1	0	1	1	0	1	1
1460	0	1	1	0	1	0	1	1	0	1	1	0	1	1	1	0	1	1	1	0	1	1	1	0	0	0	1	1	1	1	1	0	0	0	1	1	1	0	1	1	1	1	0
1461	1	0	1	0	1	0	1	0	1	1	1	1	0	1	1	0	1	0	1	1	1	1	1	0	0	1	1	1	1	1	1	0	1	0	1	1	1	0	1	1	0	1	0
1462	1	0	1	0	1	0	1	0	0	1	1	1	0	1	1	0	1	0	1	1	1	1	1	0	0	1	1	1	1	1	1	1	1	1	1	1	1	0	1	1	0	1	0
1463	0	1	1	1	0	1	0	1	1	1	1	0	1	1	1	0	1	0	1	1	1	1	1	0	0	1	1	1	0	1	1	1	1	0	1	1	1	1	1	1	0	1	1
1464	1	0	1	1	0	1	0	1	1	1	1	0	1	1	1	0	1	1	0	1	1	1	1	0	0	0	1	0	0	1	0	0	0	0	1	1	1	1	0	1	1	0	0
1465	1	0	1	0	1	1	0	0	0	1	1	0	1	1	1	0	1	0	1	1	1	1	1	0	0	0	1	1	1	0	0	1	1	0	1	1	1	0	1	1	0	1	0
1466	1	0	1	0	1	1	0	0	0	1	1	0	1	1	1	0	1	1	1	0	1	1	1	0	0	1	1	1	1	1	0	1	0	0	1	1	1	0	1	1	1	1	0
1467	0	1	1	0	1	0	1	1	0	1	0	1	1	1	1	0	1	1	0	1	1	1	1	0	0	0	1	1	1	0	0	1	1	0	1	1	1	0	1	1	1	1	0
1469	0	1	1	0	1	1	0	1	0	1	1	0	1	1	1	0	1	1	1	0	1	1	1	0	0	0	1	1	1	1	1	1	1	0	1	1	1	0	1	1	0	1	0
1470	1	0	1	0	1	1	0	1	0	1	1	0	1	1	1	0	1	1	0	1	1	1	1	0	0	0	1	1	1	1	1	1	1	0	1	1	1	0	1	1	0	1	0
1471	0	1	1	0	1	0	1	1	0	1	0	1	1	1	1	0	1	1	0	1	1	1	1	0	0	0	1	0	0	1	1	0	0	0	1	1	1	0	1	1	1	1	0
1472	1	0	1	1	0	0	1	0	0	1	0	1	1	1	1	0	1	0	1	1	1	1	1	0	0	0	1	1	1	0	1	0	0	0	1	1	1	1	0	1	1	1	0
1473	1	0	1	1	0	1	0	0	0	1	1	0	1	1	1	0	1	1	1	0	1	1	1	0	0	0	1	0	1	1	0	1	0	0	0	1	1	0	1	1	1	1	0
1476	1	0	1	0	1	1	0	1	0	1	1	0	1	1	1	0	1	1	1	0	1	1	1	0	1	1	1	1	1	1	1	1	1	1	1	1	1	0	1	1	0	1	0
1478	0	1	1	0	1	1	0	0	0	1	1	1	0	1	1	0	1	0	1	1	1	1	1	0	0	1	1	1	0	1	1	1	1	0	1	1	1	0	1	1	0	1	1
1480	0	1	1	0	1	0	1	0	0	1	1	0	1	1	1	0	1	0	1	1	1	1	1	0	0	1	0	1	1	1	0	0	1	0	0	1	1	0	1	1	0	1	1
1481	1	0	1	1	0	0	1	0	0	1	0	1	1	1	1	0	1	0	1	1	1	1	1	0	0	0	0	1	1	0	0	0	1	0	1	1	1	1	1	1	1	1	0
1482	0	1	1	1	0	1	0	1	1	1	1	1	0	1	1	0	1	1	0	1	1	1	1	0	0	1	1	1	1	1	1	1	1	1	1	1	1	0	1	1	0	1	1
1483	1	0	1	1	0	1	0	0	0	1	0	1	1	1	1	0	1	1	1	0	1	1	1	0	0	0	1	1	1	1	1	1	1	0	1	1	1	1	1	0	1	1	0
1484	1	0	1	0	1	1	0	0	0	1	1	0	1	1	1	0	1	1	1	1	1	1	1	0	0	0	1	1	1	1	1	1	1	0	0	1	1	1	0	1	1	1	0
1485	1	0	1	1	0	1	0	0	0	1	1	0	1	1	1	0	1	0	1	1	1	1	1	0	1	1	1	1	1	1	1	1	1	1	1	1	1	0	1	1	0	1	0
1486	1	0	1	0	1	1	0	0	0	1	0	1	1	1	1	0	1	0	1	1	1	1	1	0	0	1	1	1	1	1	1	1	1	1	1	1	1	0	1	1	0	1	1
1490	1	0	1	1	0	0	1	0	0	1	1	0	1	1	1	0	1	1	0	1	1	1	1	0	1	1	1	1	1	1	1	1	1	1	1	1	0	0	1	1	0	1	1
1493	1	0	1	1	0	0	1	0	0	1	0	1	1	1	1	0	1	1	0	1	1	1	1	0	0	1	1	1	1	1	1	0	1	0	1	1	1	0	1	1	0	1	0
1496	0	1	1	0	1	1	0	0	0	1	1	1	0	1	1	0	1	1	1	0	1	1	1	0	0	0	1	1	1	1	1	1	1	0	0	1	1	0	1	1	0	1	0
1498	1	1	0	1	0	0	1	0	0	1	1	1	0	1	0	1	1	1	0	1	1	1	1	0	0	0	1	1	1	0	1	1	1	0	1	1	1	1	1	1	0	1	0
1499	1	0	1	0	1	0	1	0	0	1	0	1	1	1	1	0	1	0	1	1	1	1	1	0	0	1	1	0	1	1	1	1	1	0	1	1	1	0	1	1	1	1	0
1503	0	1	1	1	0	0	1	1	0	0	1	1	1	1	1	0	1	1	1	0	1	1	1	0	0	0	1	1	1	1	0	1	1	0	1	1	1	0	1	1	0	1	0
1504	1	0	1	1	0	0	1	0	0	1	1	0	1	1	1	0	1	1	0	1	1	1	1	0	0	1	1	1	1	1	1	0	1	0	0	1	1	1	1	1	0	1	0
1505	1	0	1	0	1	0	1	1	1	1	1	0	1	1	0	1	1	1	1	0	1	1	1	0	0	1	1	1	0	1	0	0	1	0	1	1	1	0	1	1	0	1	0
1506	1	0	1	0	1	1	0	0	0	1	1	0	1	1	1	0	1	0	1	1	1	1	1	0	0	0	0	0	1	0	0	1	0	0	1	1	1	1	0	1	0	1	0
1507	1	0	1	0	1	0	1	1	0	1	1	0	1	1	1	0	1	0	1	1	1	1	1	0	0	1	0	1	0	1	1	1	1	0	1	1	1	0	1	1	0	1	0
1508	0	1	1	0	1	0	1	0	0	1	1	0	1	1	1	0	1	0	1	1	1	1	1	0	0	0	0	0	0	1	0	0	1	0	0	1	1	0	1	1	1	1	1
1509	1	0	1	0	1	0	1	1	0	1	1	0	1	1	1	0	1	1	0	1	1	1	0	0	0	0	0	1	0	1	1	1	0	0	1	1	1	1	1	1	1	1	1
1511	0	1	1	0	1	0	1	1	0	1	1	0	1	1	1	0	1	1	1	0	1	1	1	0	0	0	0	0	1	1	1	1	0	0	1	1	1	1	1	1	1	1	0
1512	1	0	1	0	1	1	0	0	0	1	0	1	1	1	1	0	1	1	0	1	1	1	1	0	0	1	1	1	1	1	1	1	1	1	1	1	1	0	1	1	0	1	1
1514	0	1	1	1	0	0	1	1	0	1	1	1	0	1	1	0	1	1	1	0	1	1	1	0	0	1	1	1	0	0	1	1	1	0	1	1	1	0	1	1	0	1	0
1515	0	1	1	1	0	0	1	0	1	1	1	1	0	1	1	0	1	0	1	1	1	1	1	0	0	0	0	1	1	0	0	0	1	0	0	1	1	0	1	1	0	1	1
1516	1	0	1	1	0	1	0	1	1	1	1	0	1	0	1	1	1	1	1	1	1	0	0	0	1	1	1	1	0	1	1	1	1	0	1	1	1	0	1	1	0	1	0
