# Supplementary material for: Factors associated with status and self-perceived mental health changes in the face of the COVID-19 pandemic in Brazil
Source: PLOS Glob Public Health. 2023 Aug 18;3(8):e0001636. doi: 10.1371/journal.pgph.0001636 (PMC10437945; doi:10.1371/journal.pgph.0001636)
Supplement: S1 Text — (TXT) [file pgph.0001636.s003.txt]

v40          -1.87111    0.58652  -3.190  0.00142 ** 
v43          -0.40471    0.15832  -2.556  0.01058 *  
---
Signif. codes:  0 ‘***’ 0.001 ‘**’ 0.01 ‘*’ 0.05 ‘.’ 0.1 ‘ ’ 1

(Dispersion parameter for binomial family taken to be 1)

    Null deviance: 1561.8  on 1152  degrees of freedom
Residual deviance: 1130.0  on 1125  degrees of freedom
  (1545 observations deleted due to missingness)
AIC: 1186

Number of Fisher Scoring iterations: 12

> AIC(modelo2)
[1] 1185.996
> modelo2=glm(v41~v01+v02+v03+v07+v09+v10+v11+v12+v13+v14+v15+v16v+17+v18+v19+v21+v24+v25+v26+v27+v28+v31+v32+v33+v34+v35+v38+v40+v43,data = dados, family = binomial(link="logit"))
Error in terms.formula(formula, data = data) : 
  fórmula de modelo inválida em ExtractVars
> summary(modelo2)

Call:
glm(formula = v41 ~ v01 + v02 + v03 + v07 + v09 + v10 + v11 + 
    v12 + v13 + v14 + v15 + v17 + v18 + v19 + v20 + v21 + v24 + 
    v25 + v26 + v27 + v28 + v31 + v32 + v33 + v34 + v35 + v38 + 
    v40 + v43, family = binomial(link = "logit"), data = dados)

Deviance Residuals: 
    Min       1Q   Median       3Q      Max  
-2.3545  -0.7732  -0.3362   0.7892   2.7085  

Coefficients: (2 not defined because of singularities)
             Estimate Std. Error z value Pr(>|z|)    
(Intercept)  21.62128  366.32195   0.059  0.95293    
v01          -1.04293    0.24280  -4.295 1.74e-05 ***
v02          -0.40013    0.21402  -1.870  0.06154 .  
v03                NA         NA      NA       NA    
v07          -0.07455    0.16476  -0.452  0.65092    
v09           0.17554    0.16419   1.069  0.28501    
v10           0.25703    0.29785   0.863  0.38816    
v11          -0.30952    0.34321  -0.902  0.36715    
v12           0.19008    0.18029   1.054  0.29176    
v13                NA         NA      NA       NA    
v14          -0.51171    0.41787  -1.225  0.22073    
v15          -0.73233    0.31905  -2.295  0.02171 *  
v17         -14.49521  366.31908  -0.040  0.96844    
v18          -0.38260    0.30562  -1.252  0.21060    
v19          -0.45406    0.30072  -1.510  0.13106    
v20          -0.48024    0.28780  -1.669  0.09518 .  
v21          -0.81181    0.49841  -1.629  0.10336    
v24           0.56385    0.41494   1.359  0.17419    
v25          -1.06213    0.39307  -2.702  0.00689 ** 
v26          -0.64096    0.15886  -4.035 5.47e-05 ***
v27          -0.43999    0.16568  -2.656  0.00792 ** 
v28          -1.05369    0.16145  -6.526 6.73e-11 ***
v31          -0.25792    0.15961  -1.616  0.10610    
v32          -0.27547    0.15928  -1.729  0.08373 .  
v33          -0.71375    0.16256  -4.391 1.13e-05 ***
v34           0.58324    0.38497   1.515  0.12977    
v35          -0.26105    0.16431  -1.589  0.11212    
v38           0.72922    0.17162   4.249 2.15e-05 ***
v40          -1.87111    0.58652  -3.190  0.00142 ** 
v43          -0.40471    0.15832  -2.556  0.01058 *  
---
Signif. codes:  0 ‘***’ 0.001 ‘**’ 0.01 ‘*’ 0.05 ‘.’ 0.1 ‘ ’ 1

(Dispersion parameter for binomial family taken to be 1)

    Null deviance: 1561.8  on 1152  degrees of freedom
Residual deviance: 1130.0  on 1125  degrees of freedom
  (1545 observations deleted due to missingness)
AIC: 1186

Number of Fisher Scoring iterations: 12

> AIC(modelo2)
[1] 1185.996
> modelo2=glm(v41~v01+v02+v03+v07+v09+v10+v11+v13+v14+v15+v16v+17+v18+v19+v20+v21+v24+v25+v26+v27+v28+v31+v32+v33+v34+v35+v38+v40+v43,data = dados, family = binomial(link="logit"))
Error in terms.formula(formula, data = data) : 
  fórmula de modelo inválida em ExtractVars
> summary(modelo2)

Call:
glm(formula = v41 ~ v01 + v02 + v03 + v07 + v09 + v10 + v11 + 
    v12 + v13 + v14 + v15 + v17 + v18 + v19 + v20 + v21 + v24 + 
    v25 + v26 + v27 + v28 + v31 + v32 + v33 + v34 + v35 + v38 + 
    v40 + v43, family = binomial(link = "logit"), data = dados)

Deviance Residuals: 
    Min       1Q   Median       3Q      Max  
-2.3545  -0.7732  -0.3362   0.7892   2.7085  

Coefficients: (2 not defined because of singularities)
             Estimate Std. Error z value Pr(>|z|)    
(Intercept)  21.62128  366.32195   0.059  0.95293    
v01          -1.04293    0.24280  -4.295 1.74e-05 ***
v02          -0.40013    0.21402  -1.870  0.06154 .  
v03                NA         NA      NA       NA    
v07          -0.07455    0.16476  -0.452  0.65092    
v09           0.17554    0.16419   1.069  0.28501    
v10           0.25703    0.29785   0.863  0.38816    
v11          -0.30952    0.34321  -0.902  0.36715    
v12           0.19008    0.18029   1.054  0.29176    
v13                NA         NA      NA       NA    
v14          -0.51171    0.41787  -1.225  0.22073    
v15          -0.73233    0.31905  -2.295  0.02171 *  
v17         -14.49521  366.31908  -0.040  0.96844    
v18          -0.38260    0.30562  -1.252  0.21060    
v19          -0.45406    0.30072  -1.510  0.13106    
v20          -0.48024    0.28780  -1.669  0.09518 .  
v21          -0.81181    0.49841  -1.629  0.10336    
v24           0.56385    0.41494   1.359  0.17419    
v25          -1.06213    0.39307  -2.702  0.00689 ** 
v26          -0.64096    0.15886  -4.035 5.47e-05 ***
v27          -0.43999    0.16568  -2.656  0.00792 ** 
v28          -1.05369    0.16145  -6.526 6.73e-11 ***
v31          -0.25792    0.15961  -1.616  0.10610    
v32          -0.27547    0.15928  -1.729  0.08373 .  
v33          -0.71375    0.16256  -4.391 1.13e-05 ***
v34           0.58324    0.38497   1.515  0.12977    
v35          -0.26105    0.16431  -1.589  0.11212    
v38           0.72922    0.17162   4.249 2.15e-05 ***
v40          -1.87111    0.58652  -3.190  0.00142 ** 
v43          -0.40471    0.15832  -2.556  0.01058 *  
---
Signif. codes:  0 ‘***’ 0.001 ‘**’ 0.01 ‘*’ 0.05 ‘.’ 0.1 ‘ ’ 1

(Dispersion parameter for binomial family taken to be 1)

    Null deviance: 1561.8  on 1152  degrees of freedom
Residual deviance: 1130.0  on 1125  degrees of freedom
  (1545 observations deleted due to missingness)
AIC: 1186

Number of Fisher Scoring iterations: 12

> AIC(modelo2)
[1] 1185.996
> modelo2=glm(v41~v01+v02+v03+v07+v09+v10+v11+v12+v13+v14+v15+v16v+17+v18+v19+v20+v24+v25+v26+v27+v28+v31+v32+v33+v34+v35+v38+v40+v43,data = dados, family = binomial(link="logit"))
Error in terms.formula(formula, data = data) : 
  fórmula de modelo inválida em ExtractVars
> summary(modelo2)

Call:
glm(formula = v41 ~ v01 + v02 + v03 + v07 + v09 + v10 + v11 + 
    v12 + v13 + v14 + v15 + v17 + v18 + v19 + v20 + v21 + v24 + 
    v25 + v26 + v27 + v28 + v31 + v32 + v33 + v34 + v35 + v38 + 
    v40 + v43, family = binomial(link = "logit"), data = dados)

Deviance Residuals: 
    Min       1Q   Median       3Q      Max  
-2.3545  -0.7732  -0.3362   0.7892   2.7085  

Coefficients: (2 not defined because of singularities)
             Estimate Std. Error z value Pr(>|z|)    
(Intercept)  21.62128  366.32195   0.059  0.95293    
v01          -1.04293    0.24280  -4.295 1.74e-05 ***
v02          -0.40013    0.21402  -1.870  0.06154 .  
v03                NA         NA      NA       NA    
v07          -0.07455    0.16476  -0.452  0.65092    
v09           0.17554    0.16419   1.069  0.28501    
v10           0.25703    0.29785   0.863  0.38816    
v11          -0.30952    0.34321  -0.902  0.36715    
v12           0.19008    0.18029   1.054  0.29176    
v13                NA         NA      NA       NA    
v14          -0.51171    0.41787  -1.225  0.22073    
v15          -0.73233    0.31905  -2.295  0.02171 *  
v17         -14.49521  366.31908  -0.040  0.96844    
v18          -0.38260    0.30562  -1.252  0.21060    
v19          -0.45406    0.30072  -1.510  0.13106    
v20          -0.48024    0.28780  -1.669  0.09518 .  
v21          -0.81181    0.49841  -1.629  0.10336    
v24           0.56385    0.41494   1.359  0.17419    
v25          -1.06213    0.39307  -2.702  0.00689 ** 
v26          -0.64096    0.15886  -4.035 5.47e-05 ***
v27          -0.43999    0.16568  -2.656  0.00792 ** 
v28          -1.05369    0.16145  -6.526 6.73e-11 ***
v31          -0.25792    0.15961  -1.616  0.10610    
v32          -0.27547    0.15928  -1.729  0.08373 .  
v33          -0.71375    0.16256  -4.391 1.13e-05 ***
v34           0.58324    0.38497   1.515  0.12977    
v35          -0.26105    0.16431  -1.589  0.11212    
v38           0.72922    0.17162   4.249 2.15e-05 ***
v40          -1.87111    0.58652  -3.190  0.00142 ** 
v43          -0.40471    0.15832  -2.556  0.01058 *  
---
Signif. codes:  0 ‘***’ 0.001 ‘**’ 0.01 ‘*’ 0.05 ‘.’ 0.1 ‘ ’ 1

(Dispersion parameter for binomial family taken to be 1)

    Null deviance: 1561.8  on 1152  degrees of freedom
Residual deviance: 1130.0  on 1125  degrees of freedom
  (1545 observations deleted due to missingness)
AIC: 1186

Number of Fisher Scoring iterations: 12

> AIC(modelo2)
[1] 1185.996
> modelo2=glm(v41~v01+v02+v03+v07+v09+v10+v11+v12+v13+v14+v15+v16v+17+v18+v19+v20+v21+v25+v26+v27+v28+v31+v32+v33+v34+v35+v38+v40+v43,data = dados, family = binomial(link="logit"))
Error in terms.formula(formula, data = data) : 
  fórmula de modelo inválida em ExtractVars
> summary(modelo2)

Call:
glm(formula = v41 ~ v01 + v02 + v03 + v07 + v09 + v10 + v11 + 
    v12 + v13 + v14 + v15 + v17 + v18 + v19 + v20 + v21 + v24 + 
    v25 + v26 + v27 + v28 + v31 + v32 + v33 + v34 + v35 + v38 + 
    v40 + v43, family = binomial(link = "logit"), data = dados)

Deviance Residuals: 
    Min       1Q   Median       3Q      Max  
-2.3545  -0.7732  -0.3362   0.7892   2.7085  

Coefficients: (2 not defined because of singularities)
             Estimate Std. Error z value Pr(>|z|)    
(Intercept)  21.62128  366.32195   0.059  0.95293    
v01          -1.04293    0.24280  -4.295 1.74e-05 ***
v02          -0.40013    0.21402  -1.870  0.06154 .  
v03                NA         NA      NA       NA    
v07          -0.07455    0.16476  -0.452  0.65092    
v09           0.17554    0.16419   1.069  0.28501    
v10           0.25703    0.29785   0.863  0.38816    
v11          -0.30952    0.34321  -0.902  0.36715    
v12           0.19008    0.18029   1.054  0.29176    
v13                NA         NA      NA       NA    
v14          -0.51171    0.41787  -1.225  0.22073    
v15          -0.73233    0.31905  -2.295  0.02171 *  
v17         -14.49521  366.31908  -0.040  0.96844    
v18          -0.38260    0.30562  -1.252  0.21060    
v19          -0.45406    0.30072  -1.510  0.13106    
v20          -0.48024    0.28780  -1.669  0.09518 .  
v21          -0.81181    0.49841  -1.629  0.10336    
v24           0.56385    0.41494   1.359  0.17419    
v25          -1.06213    0.39307  -2.702  0.00689 ** 
v26          -0.64096    0.15886  -4.035 5.47e-05 ***
v27          -0.43999    0.16568  -2.656  0.00792 ** 
v28          -1.05369    0.16145  -6.526 6.73e-11 ***
v31          -0.25792    0.15961  -1.616  0.10610    
v32          -0.27547    0.15928  -1.729  0.08373 .  
v33          -0.71375    0.16256  -4.391 1.13e-05 ***
v34           0.58324    0.38497   1.515  0.12977    
v35          -0.26105    0.16431  -1.589  0.11212    
v38           0.72922    0.17162   4.249 2.15e-05 ***
v40          -1.87111    0.58652  -3.190  0.00142 ** 
v43          -0.40471    0.15832  -2.556  0.01058 *  
---
Signif. codes:  0 ‘***’ 0.001 ‘**’ 0.01 ‘*’ 0.05 ‘.’ 0.1 ‘ ’ 1

(Dispersion parameter for binomial family taken to be 1)

    Null deviance: 1561.8  on 1152  degrees of freedom
Residual deviance: 1130.0  on 1125  degrees of freedom
  (1545 observations deleted due to missingness)
AIC: 1186

Number of Fisher Scoring iterations: 12

> AIC(modelo2)
[1] 1185.996
> modelo2=glm(v41~v01+v02+v03+v07+v09+v10+v11+v12+v13+v14+v15+v16v+17+v18+v19+v20+v21+v24+v25+v26+v27+v28+v32+v33+v34+v35+v38+v40+v43,data = dados, family = binomial(link="logit"))
Error in terms.formula(formula, data = data) : 
  fórmula de modelo inválida em ExtractVars
> summary(modelo2)

Call:
glm(formula = v41 ~ v01 + v02 + v03 + v07 + v09 + v10 + v11 + 
    v12 + v13 + v14 + v15 + v17 + v18 + v19 + v20 + v21 + v24 + 
    v25 + v26 + v27 + v28 + v31 + v32 + v33 + v34 + v35 + v38 + 
    v40 + v43, family = binomial(link = "logit"), data = dados)

Deviance Residuals: 
    Min       1Q   Median       3Q      Max  
-2.3545  -0.7732  -0.3362   0.7892   2.7085  

Coefficients: (2 not defined because of singularities)
             Estimate Std. Error z value Pr(>|z|)    
(Intercept)  21.62128  366.32195   0.059  0.95293    
v01          -1.04293    0.24280  -4.295 1.74e-05 ***
v02          -0.40013    0.21402  -1.870  0.06154 .  
v03                NA         NA      NA       NA    
v07          -0.07455    0.16476  -0.452  0.65092    
v09           0.17554    0.16419   1.069  0.28501    
v10           0.25703    0.29785   0.863  0.38816    
v11          -0.30952    0.34321  -0.902  0.36715    
v12           0.19008    0.18029   1.054  0.29176    
v13                NA         NA      NA       NA    
v14          -0.51171    0.41787  -1.225  0.22073    
v15          -0.73233    0.31905  -2.295  0.02171 *  
v17         -14.49521  366.31908  -0.040  0.96844    
v18          -0.38260    0.30562  -1.252  0.21060    
v19          -0.45406    0.30072  -1.510  0.13106    
v20          -0.48024    0.28780  -1.669  0.09518 .  
v21          -0.81181    0.49841  -1.629  0.10336    
v24           0.56385    0.41494   1.359  0.17419    
v25          -1.06213    0.39307  -2.702  0.00689 ** 
v26          -0.64096    0.15886  -4.035 5.47e-05 ***
v27          -0.43999    0.16568  -2.656  0.00792 ** 
v28          -1.05369    0.16145  -6.526 6.73e-11 ***
v31          -0.25792    0.15961  -1.616  0.10610    
v32          -0.27547    0.15928  -1.729  0.08373 .  
v33          -0.71375    0.16256  -4.391 1.13e-05 ***
v34           0.58324    0.38497   1.515  0.12977    
v35          -0.26105    0.16431  -1.589  0.11212    
v38           0.72922    0.17162   4.249 2.15e-05 ***
v40          -1.87111    0.58652  -3.190  0.00142 ** 
v43          -0.40471    0.15832  -2.556  0.01058 *  
---
Signif. codes:  0 ‘***’ 0.001 ‘**’ 0.01 ‘*’ 0.05 ‘.’ 0.1 ‘ ’ 1

(Dispersion parameter for binomial family taken to be 1)

    Null deviance: 1561.8  on 1152  degrees of freedom
Residual deviance: 1130.0  on 1125  degrees of freedom
  (1545 observations deleted due to missingness)
AIC: 1186

Number of Fisher Scoring iterations: 12

> AIC(modelo2)
[1] 1185.996
> modelo2=glm(v41~v01+v02+v03+v07+v09+v10+v11+v12+v13+v14+v15+v16v+17+v18+v19+v20+v21+v24+v25+v26+v27+v28+v31+v32+v33+v35+v38+v40+v43,data = dados, family = binomial(link="logit"))
Error in terms.formula(formula, data = data) : 
  fórmula de modelo inválida em ExtractVars
> summary(modelo2)

Call:
glm(formula = v41 ~ v01 + v02 + v03 + v07 + v09 + v10 + v11 + 
    v12 + v13 + v14 + v15 + v17 + v18 + v19 + v20 + v21 + v24 + 
    v25 + v26 + v27 + v28 + v31 + v32 + v33 + v34 + v35 + v38 + 
    v40 + v43, family = binomial(link = "logit"), data = dados)

Deviance Residuals: 
    Min       1Q   Median       3Q      Max  
-2.3545  -0.7732  -0.3362   0.7892   2.7085  

Coefficients: (2 not defined because of singularities)
             Estimate Std. Error z value Pr(>|z|)    
(Intercept)  21.62128  366.32195   0.059  0.95293    
v01          -1.04293    0.24280  -4.295 1.74e-05 ***
v02          -0.40013    0.21402  -1.870  0.06154 .  
v03                NA         NA      NA       NA    
v07          -0.07455    0.16476  -0.452  0.65092    
v09           0.17554    0.16419   1.069  0.28501    
v10           0.25703    0.29785   0.863  0.38816    
v11          -0.30952    0.34321  -0.902  0.36715    
v12           0.19008    0.18029   1.054  0.29176    
v13                NA         NA      NA       NA    
v14          -0.51171    0.41787  -1.225  0.22073    
v15          -0.73233    0.31905  -2.295  0.02171 *  
v17         -14.49521  366.31908  -0.040  0.96844    
v18          -0.38260    0.30562  -1.252  0.21060    
v19          -0.45406    0.30072  -1.510  0.13106    
v20          -0.48024    0.28780  -1.669  0.09518 .  
v21          -0.81181    0.49841  -1.629  0.10336    
v24           0.56385    0.41494   1.359  0.17419    
v25          -1.06213    0.39307  -2.702  0.00689 ** 
v26          -0.64096    0.15886  -4.035 5.47e-05 ***
v27          -0.43999    0.16568  -2.656  0.00792 ** 
v28          -1.05369    0.16145  -6.526 6.73e-11 ***
v31          -0.25792    0.15961  -1.616  0.10610    
v32          -0.27547    0.15928  -1.729  0.08373 .  
v33          -0.71375    0.16256  -4.391 1.13e-05 ***
v34           0.58324    0.38497   1.515  0.12977    
v35          -0.26105    0.16431  -1.589  0.11212    
v38           0.72922    0.17162   4.249 2.15e-05 ***
v40          -1.87111    0.58652  -3.190  0.00142 ** 
v43          -0.40471    0.15832  -2.556  0.01058 *  
---
Signif. codes:  0 ‘***’ 0.001 ‘**’ 0.01 ‘*’ 0.05 ‘.’ 0.1 ‘ ’ 1

(Dispersion parameter for binomial family taken to be 1)

    Null deviance: 1561.8  on 1152  degrees of freedom
Residual deviance: 1130.0  on 1125  degrees of freedom
  (1545 observations deleted due to missingness)
AIC: 1186

Number of Fisher Scoring iterations: 12

> AIC(modelo2)
[1] 1185.996
> modelo2=glm(v41~v01+v02+v03+v07+v09+v10+v11+v12+v13+v14+v15+v16v+17+v18+v19+v20+v21+v24+v25+v26+v27+v28+v31+v32+v33+v34+v38+v40+v43,data = dados, family = binomial(link="logit"))
Error in terms.formula(formula, data = data) : 
  fórmula de modelo inválida em ExtractVars
> summary(modelo2)

Call:
glm(formula = v41 ~ v01 + v02 + v03 + v07 + v09 + v10 + v11 + 
    v12 + v13 + v14 + v15 + v17 + v18 + v19 + v20 + v21 + v24 + 
    v25 + v26 + v27 + v28 + v31 + v32 + v33 + v34 + v35 + v38 + 
    v40 + v43, family = binomial(link = "logit"), data = dados)

Deviance Residuals: 
    Min       1Q   Median       3Q      Max  
-2.3545  -0.7732  -0.3362   0.7892   2.7085  

Coefficients: (2 not defined because of singularities)
             Estimate Std. Error z value Pr(>|z|)    
(Intercept)  21.62128  366.32195   0.059  0.95293    
v01          -1.04293    0.24280  -4.295 1.74e-05 ***
v02          -0.40013    0.21402  -1.870  0.06154 .  
v03                NA         NA      NA       NA    
v07          -0.07455    0.16476  -0.452  0.65092    
v09           0.17554    0.16419   1.069  0.28501    
v10           0.25703    0.29785   0.863  0.38816    
v11          -0.30952    0.34321  -0.902  0.36715    
v12           0.19008    0.18029   1.054  0.29176    
v13                NA         NA      NA       NA    
v14          -0.51171    0.41787  -1.225  0.22073    
v15          -0.73233    0.31905  -2.295  0.02171 *  
v17         -14.49521  366.31908  -0.040  0.96844    
v18          -0.38260    0.30562  -1.252  0.21060    
v19          -0.45406    0.30072  -1.510  0.13106    
v20          -0.48024    0.28780  -1.669  0.09518 .  
v21          -0.81181    0.49841  -1.629  0.10336    
v24           0.56385    0.41494   1.359  0.17419    
v25          -1.06213    0.39307  -2.702  0.00689 ** 
v26          -0.64096    0.15886  -4.035 5.47e-05 ***
v27          -0.43999    0.16568  -2.656  0.00792 ** 
v28          -1.05369    0.16145  -6.526 6.73e-11 ***
v31          -0.25792    0.15961  -1.616  0.10610    
v32          -0.27547    0.15928  -1.729  0.08373 .  
v33          -0.71375    0.16256  -4.391 1.13e-05 ***
v34           0.58324    0.38497   1.515  0.12977    
v35          -0.26105    0.16431  -1.589  0.11212    
v38           0.72922    0.17162   4.249 2.15e-05 ***
v40          -1.87111    0.58652  -3.190  0.00142 ** 
v43          -0.40471    0.15832  -2.556  0.01058 *  
---
Signif. codes:  0 ‘***’ 0.001 ‘**’ 0.01 ‘*’ 0.05 ‘.’ 0.1 ‘ ’ 1

(Dispersion parameter for binomial family taken to be 1)

    Null deviance: 1561.8  on 1152  degrees of freedom
Residual deviance: 1130.0  on 1125  degrees of freedom
  (1545 observations deleted due to missingness)
AIC: 1186

Number of Fisher Scoring iterations: 12

> AIC(modelo2)
[1] 1185.996
> modelo2=glm(v41~v01+v02+v07+v09+v10+v11+v12+v13+v14+v15+v16v+17+v18+v19+v20+v21+v24+v25+v26+v27+v28+v31+v32+v33+v34+v35+v38+v40+v43,data = dados, family = binomial(link="logit"))
Error in terms.formula(formula, data = data) : 
  fórmula de modelo inválida em ExtractVars
> summary(modelo2)

Call:
glm(formula = v41 ~ v01 + v02 + v03 + v07 + v09 + v10 + v11 + 
    v12 + v13 + v14 + v15 + v17 + v18 + v19 + v20 + v21 + v24 + 
    v25 + v26 + v27 + v28 + v31 + v32 + v33 + v34 + v35 + v38 + 
    v40 + v43, family = binomial(link = "logit"), data = dados)

Deviance Residuals: 
    Min       1Q   Median       3Q      Max  
-2.3545  -0.7732  -0.3362   0.7892   2.7085  

Coefficients: (2 not defined because of singularities)
             Estimate Std. Error z value Pr(>|z|)    
(Intercept)  21.62128  366.32195   0.059  0.95293    
v01          -1.04293    0.24280  -4.295 1.74e-05 ***
v02          -0.40013    0.21402  -1.870  0.06154 .  
v03                NA         NA      NA       NA    
v07          -0.07455    0.16476  -0.452  0.65092    
v09           0.17554    0.16419   1.069  0.28501    
v10           0.25703    0.29785   0.863  0.38816    
v11          -0.30952    0.34321  -0.902  0.36715    
v12           0.19008    0.18029   1.054  0.29176    
v13                NA         NA      NA       NA    
v14          -0.51171    0.41787  -1.225  0.22073    
v15          -0.73233    0.31905  -2.295  0.02171 *  
v17         -14.49521  366.31908  -0.040  0.96844    
v18          -0.38260    0.30562  -1.252  0.21060    
v19          -0.45406    0.30072  -1.510  0.13106    
v20          -0.48024    0.28780  -1.669  0.09518 .  
v21          -0.81181    0.49841  -1.629  0.10336    
v24           0.56385    0.41494   1.359  0.17419    
v25          -1.06213    0.39307  -2.702  0.00689 ** 
v26          -0.64096    0.15886  -4.035 5.47e-05 ***
v27          -0.43999    0.16568  -2.656  0.00792 ** 
v28          -1.05369    0.16145  -6.526 6.73e-11 ***
v31          -0.25792    0.15961  -1.616  0.10610    
v32          -0.27547    0.15928  -1.729  0.08373 .  
v33          -0.71375    0.16256  -4.391 1.13e-05 ***
v34           0.58324    0.38497   1.515  0.12977    
v35          -0.26105    0.16431  -1.589  0.11212    
v38           0.72922    0.17162   4.249 2.15e-05 ***
v40          -1.87111    0.58652  -3.190  0.00142 ** 
v43          -0.40471    0.15832  -2.556  0.01058 *  
---
Signif. codes:  0 ‘***’ 0.001 ‘**’ 0.01 ‘*’ 0.05 ‘.’ 0.1 ‘ ’ 1

(Dispersion parameter for binomial family taken to be 1)

    Null deviance: 1561.8  on 1152  degrees of freedom
Residual deviance: 1130.0  on 1125  degrees of freedom
  (1545 observations deleted due to missingness)
AIC: 1186

Number of Fisher Scoring iterations: 12

> AIC(modelo2)
[1] 1185.996
> modelo2=glm(v41~v01+v02+v03+v07+v09+v10+v11+v12+v14+v15+v16v+17+v18+v19+v20+v21+v24+v25+v26+v27+v28+v31+v32+v33+v34+v35+v38+v40+v43,data = dados, family = binomial(link="logit"))
Error in terms.formula(formula, data = data) : 
  fórmula de modelo inválida em ExtractVars
> summary(modelo2)

Call:
glm(formula = v41 ~ v01 + v02 + v03 + v07 + v09 + v10 + v11 + 
    v12 + v13 + v14 + v15 + v17 + v18 + v19 + v20 + v21 + v24 + 
    v25 + v26 + v27 + v28 + v31 + v32 + v33 + v34 + v35 + v38 + 
    v40 + v43, family = binomial(link = "logit"), data = dados)

Deviance Residuals: 
    Min       1Q   Median       3Q      Max  
-2.3545  -0.7732  -0.3362   0.7892   2.7085  

Coefficients: (2 not defined because of singularities)
             Estimate Std. Error z value Pr(>|z|)    
(Intercept)  21.62128  366.32195   0.059  0.95293    
v01          -1.04293    0.24280  -4.295 1.74e-05 ***
v02          -0.40013    0.21402  -1.870  0.06154 .  
v03                NA         NA      NA       NA    
v07          -0.07455    0.16476  -0.452  0.65092    
v09           0.17554    0.16419   1.069  0.28501    
v10           0.25703    0.29785   0.863  0.38816    
v11          -0.30952    0.34321  -0.902  0.36715    
v12           0.19008    0.18029   1.054  0.29176    
v13                NA         NA      NA       NA    
v14          -0.51171    0.41787  -1.225  0.22073    
v15          -0.73233    0.31905  -2.295  0.02171 *  
v17         -14.49521  366.31908  -0.040  0.96844    
v18          -0.38260    0.30562  -1.252  0.21060    
v19          -0.45406    0.30072  -1.510  0.13106    
v20          -0.48024    0.28780  -1.669  0.09518 .  
v21          -0.81181    0.49841  -1.629  0.10336    
v24           0.56385    0.41494   1.359  0.17419    
v25          -1.06213    0.39307  -2.702  0.00689 ** 
v26          -0.64096    0.15886  -4.035 5.47e-05 ***
v27          -0.43999    0.16568  -2.656  0.00792 ** 
v28          -1.05369    0.16145  -6.526 6.73e-11 ***
v31          -0.25792    0.15961  -1.616  0.10610    
v32          -0.27547    0.15928  -1.729  0.08373 .  
v33          -0.71375    0.16256  -4.391 1.13e-05 ***
v34           0.58324    0.38497   1.515  0.12977    
v35          -0.26105    0.16431  -1.589  0.11212    
v38           0.72922    0.17162   4.249 2.15e-05 ***
v40          -1.87111    0.58652  -3.190  0.00142 ** 
v43          -0.40471    0.15832  -2.556  0.01058 *  
---
Signif. codes:  0 ‘***’ 0.001 ‘**’ 0.01 ‘*’ 0.05 ‘.’ 0.1 ‘ ’ 1

(Dispersion parameter for binomial family taken to be 1)

    Null deviance: 1561.8  on 1152  degrees of freedom
Residual deviance: 1130.0  on 1125  degrees of freedom
  (1545 observations deleted due to missingness)
AIC: 1186

Number of Fisher Scoring iterations: 12

> AIC(modelo2)
[1] 1185.996
> modelo2=glm(v41~v01+v02+v03+v07+v09+v10+v11+v12+v13+v14+v15+v16v+v18+v19+v20+v21+v24+v25+v26+v27+v28+v31+v32+v33+v34+v35+v38+v40+v43,data = dados, family = binomial(link="logit"))
Error in eval(predvars, data, env) : objeto 'v16v' não encontrado
> summary(modelo2)

Call:
glm(formula = v41 ~ v01 + v02 + v03 + v07 + v09 + v10 + v11 + 
    v12 + v13 + v14 + v15 + v17 + v18 + v19 + v20 + v21 + v24 + 
    v25 + v26 + v27 + v28 + v31 + v32 + v33 + v34 + v35 + v38 + 
    v40 + v43, family = binomial(link = "logit"), data = dados)

Deviance Residuals: 
    Min       1Q   Median       3Q      Max  
-2.3545  -0.7732  -0.3362   0.7892   2.7085  

Coefficients: (2 not defined because of singularities)
             Estimate Std. Error z value Pr(>|z|)    
(Intercept)  21.62128  366.32195   0.059  0.95293    
v01          -1.04293    0.24280  -4.295 1.74e-05 ***
v02          -0.40013    0.21402  -1.870  0.06154 .  
v03                NA         NA      NA       NA    
v07          -0.07455    0.16476  -0.452  0.65092    
v09           0.17554    0.16419   1.069  0.28501    
v10           0.25703    0.29785   0.863  0.38816    
v11          -0.30952    0.34321  -0.902  0.36715    
v12           0.19008    0.18029   1.054  0.29176    
v13                NA         NA      NA       NA    
v14          -0.51171    0.41787  -1.225  0.22073    
v15          -0.73233    0.31905  -2.295  0.02171 *  
v17         -14.49521  366.31908  -0.040  0.96844    
v18          -0.38260    0.30562  -1.252  0.21060    
v19          -0.45406    0.30072  -1.510  0.13106    
v20          -0.48024    0.28780  -1.669  0.09518 .  
v21          -0.81181    0.49841  -1.629  0.10336    
v24           0.56385    0.41494   1.359  0.17419    
v25          -1.06213    0.39307  -2.702  0.00689 ** 
v26          -0.64096    0.15886  -4.035 5.47e-05 ***
v27          -0.43999    0.16568  -2.656  0.00792 ** 
v28          -1.05369    0.16145  -6.526 6.73e-11 ***
v31          -0.25792    0.15961  -1.616  0.10610    
v32          -0.27547    0.15928  -1.729  0.08373 .  
v33          -0.71375    0.16256  -4.391 1.13e-05 ***
v34           0.58324    0.38497   1.515  0.12977    
v35          -0.26105    0.16431  -1.589  0.11212    
v38           0.72922    0.17162   4.249 2.15e-05 ***
v40          -1.87111    0.58652  -3.190  0.00142 ** 
v43          -0.40471    0.15832  -2.556  0.01058 *  
---
Signif. codes:  0 ‘***’ 0.001 ‘**’ 0.01 ‘*’ 0.05 ‘.’ 0.1 ‘ ’ 1

(Dispersion parameter for binomial family taken to be 1)

    Null deviance: 1561.8  on 1152  degrees of freedom
Residual deviance: 1130.0  on 1125  degrees of freedom
  (1545 observations deleted due to missingness)
AIC: 1186

Number of Fisher Scoring iterations: 12

> AIC(modelo2)
[1] 1185.996
> modelo2=glm(v41~v01+v02+v03+v07+v09+v10+v11+v12+v13+v14+v+v17+v18+v19+v20+v21+v24+v25+v26+v27+v28+v31+v32+v33+v34+v35+v38+v40+v43,data = dados, family = binomial(link="logit"))
Error in eval(predvars, data, env) : objeto 'v' não encontrado
> summary(modelo2)

Call:
glm(formula = v41 ~ v01 + v02 + v03 + v07 + v09 + v10 + v11 + 
    v12 + v13 + v14 + v15 + v17 + v18 + v19 + v20 + v21 + v24 + 
    v25 + v26 + v27 + v28 + v31 + v32 + v33 + v34 + v35 + v38 + 
    v40 + v43, family = binomial(link = "logit"), data = dados)

Deviance Residuals: 
    Min       1Q   Median       3Q      Max  
-2.3545  -0.7732  -0.3362   0.7892   2.7085  

Coefficients: (2 not defined because of singularities)
             Estimate Std. Error z value Pr(>|z|)    
(Intercept)  21.62128  366.32195   0.059  0.95293    
v01          -1.04293    0.24280  -4.295 1.74e-05 ***
v02          -0.40013    0.21402  -1.870  0.06154 .  
v03                NA         NA      NA       NA    
v07          -0.07455    0.16476  -0.452  0.65092    
v09           0.17554    0.16419   1.069  0.28501    
v10           0.25703    0.29785   0.863  0.38816    
v11          -0.30952    0.34321  -0.902  0.36715    
v12           0.19008    0.18029   1.054  0.29176    
v13                NA         NA      NA       NA    
v14          -0.51171    0.41787  -1.225  0.22073    
v15          -0.73233    0.31905  -2.295  0.02171 *  
v17         -14.49521  366.31908  -0.040  0.96844    
v18          -0.38260    0.30562  -1.252  0.21060    
v19          -0.45406    0.30072  -1.510  0.13106    
v20          -0.48024    0.28780  -1.669  0.09518 .  
v21          -0.81181    0.49841  -1.629  0.10336    
v24           0.56385    0.41494   1.359  0.17419    
v25          -1.06213    0.39307  -2.702  0.00689 ** 
v26          -0.64096    0.15886  -4.035 5.47e-05 ***
v27          -0.43999    0.16568  -2.656  0.00792 ** 
v28          -1.05369    0.16145  -6.526 6.73e-11 ***
v31          -0.25792    0.15961  -1.616  0.10610    
v32          -0.27547    0.15928  -1.729  0.08373 .  
v33          -0.71375    0.16256  -4.391 1.13e-05 ***
v34           0.58324    0.38497   1.515  0.12977    
v35          -0.26105    0.16431  -1.589  0.11212    
v38           0.72922    0.17162   4.249 2.15e-05 ***
v40          -1.87111    0.58652  -3.190  0.00142 ** 
v43          -0.40471    0.15832  -2.556  0.01058 *  
---
Signif. codes:  0 ‘***’ 0.001 ‘**’ 0.01 ‘*’ 0.05 ‘.’ 0.1 ‘ ’ 1

(Dispersion parameter for binomial family taken to be 1)

    Null deviance: 1561.8  on 1152  degrees of freedom
Residual deviance: 1130.0  on 1125  degrees of freedom
  (1545 observations deleted due to missingness)
AIC: 1186

Number of Fisher Scoring iterations: 12

> AIC(modelo2)
[1] 1185.996
> modelo2=glm(v41~v01+v02+v03+v07+v09+v10+v11+v12+v13+v14+v17+v18+v19+v20+v21+v24+v25+v26+v27+v28+v31+v32+v33+v34+v35+v38+v40+v43,data = dados, family = binomial(link="logit"))
> summary(modelo2)

Call:
glm(formula = v41 ~ v01 + v02 + v03 + v07 + v09 + v10 + v11 + 
    v12 + v13 + v14 + v17 + v18 + v19 + v20 + v21 + v24 + v25 + 
    v26 + v27 + v28 + v31 + v32 + v33 + v34 + v35 + v38 + v40 + 
    v43, family = binomial(link = "logit"), data = dados)

Deviance Residuals: 
    Min       1Q   Median       3Q      Max  
-2.3270  -0.7742  -0.3487   0.8037   2.6486  

Coefficients: (2 not defined because of singularities)
            Estimate Std. Error z value Pr(>|z|)    
(Intercept)  20.5984   361.6353   0.057  0.95458    
v01          -1.0291     0.2420  -4.252 2.12e-05 ***
v02          -0.4088     0.2131  -1.918  0.05507 .  
v03               NA         NA      NA       NA    
v07          -0.1165     0.1633  -0.713  0.47565    
v09           0.1750     0.1640   1.067  0.28595    
v10           0.2059     0.2956   0.697  0.48596    
v11          -0.3137     0.3414  -0.919  0.35825    
v12           0.2013     0.1798   1.120  0.26290    
v13               NA         NA      NA       NA    
v14          -0.3515     0.4112  -0.855  0.39271    
v17         -14.4325   361.6327  -0.040  0.96817    
v18          -0.2599     0.2980  -0.872  0.38319    
v19          -0.3443     0.2944  -1.170  0.24209    
v20          -0.4274     0.2845  -1.502  0.13305    
v21          -0.8794     0.4977  -1.767  0.07725 .  
v24           0.6042     0.4092   1.477  0.13978    
v25          -1.0354     0.3929  -2.635  0.00842 ** 
v26          -0.6230     0.1581  -3.941 8.13e-05 ***
v27          -0.4441     0.1651  -2.690  0.00716 ** 
v28          -1.0409     0.1608  -6.475 9.47e-11 ***
v31          -0.2516     0.1591  -1.582  0.11371    
v32          -0.2885     0.1587  -1.818  0.06900 .  
v33          -0.7152     0.1621  -4.413 1.02e-05 ***
v34           0.5340     0.3843   1.389  0.16472    
v35          -0.2521     0.1637  -1.540  0.12354    
v38           0.7223     0.1707   4.230 2.34e-05 ***
v40          -1.8015     0.5825  -3.093  0.00198 ** 
v43          -0.3836     0.1577  -2.433  0.01497 *  
---
Signif. codes:  0 ‘***’ 0.001 ‘**’ 0.01 ‘*’ 0.05 ‘.’ 0.1 ‘ ’ 1

(Dispersion parameter for binomial family taken to be 1)

    Null deviance: 1561.8  on 1152  degrees of freedom
Residual deviance: 1135.3  on 1126  degrees of freedom
  (1545 observations deleted due to missingness)
AIC: 1189.3

Number of Fisher Scoring iterations: 12

> AIC(modelo2)
[1] 1189.282
> modelo2=glm(v41~v01+v02+v03+v07+v09+v10+v11+v12+v13+v14+v17+v18+v19+v20+v21+v24+v25+v26+v27+v28+v31+v32+v33+v34+v35+v38+v40+v43,data = dados, family = binomial(link="logit"))
> summary(modelo2)

Call:
glm(formula = v41 ~ v01 + v02 + v03 + v07 + v09 + v10 + v11 + 
    v12 + v13 + v14 + v17 + v18 + v19 + v20 + v21 + v24 + v25 + 
    v26 + v27 + v28 + v31 + v32 + v33 + v34 + v35 + v38 + v40 + 
    v43, family = binomial(link = "logit"), data = dados)

Deviance Residuals: 
    Min       1Q   Median       3Q      Max  
-2.3270  -0.7742  -0.3487   0.8037   2.6486  

Coefficients: (2 not defined because of singularities)
            Estimate Std. Error z value Pr(>|z|)    
(Intercept)  20.5984   361.6353   0.057  0.95458    
v01          -1.0291     0.2420  -4.252 2.12e-05 ***
v02          -0.4088     0.2131  -1.918  0.05507 .  
v03               NA         NA      NA       NA    
v07          -0.1165     0.1633  -0.713  0.47565    
v09           0.1750     0.1640   1.067  0.28595    
v10           0.2059     0.2956   0.697  0.48596    
v11          -0.3137     0.3414  -0.919  0.35825    
v12           0.2013     0.1798   1.120  0.26290    
v13               NA         NA      NA       NA    
v14          -0.3515     0.4112  -0.855  0.39271    
v17         -14.4325   361.6327  -0.040  0.96817    
v18          -0.2599     0.2980  -0.872  0.38319    
v19          -0.3443     0.2944  -1.170  0.24209    
v20          -0.4274     0.2845  -1.502  0.13305    
v21          -0.8794     0.4977  -1.767  0.07725 .  
v24           0.6042     0.4092   1.477  0.13978    
v25          -1.0354     0.3929  -2.635  0.00842 ** 
v26          -0.6230     0.1581  -3.941 8.13e-05 ***
v27          -0.4441     0.1651  -2.690  0.00716 ** 
v28          -1.0409     0.1608  -6.475 9.47e-11 ***
v31          -0.2516     0.1591  -1.582  0.11371    
v32          -0.2885     0.1587  -1.818  0.06900 .  
v33          -0.7152     0.1621  -4.413 1.02e-05 ***
v34           0.5340     0.3843   1.389  0.16472    
v35          -0.2521     0.1637  -1.540  0.12354    
v38           0.7223     0.1707   4.230 2.34e-05 ***
v40          -1.8015     0.5825  -3.093  0.00198 ** 
v43          -0.3836     0.1577  -2.433  0.01497 *  
---
Signif. codes:  0 ‘***’ 0.001 ‘**’ 0.01 ‘*’ 0.05 ‘.’ 0.1 ‘ ’ 1

(Dispersion parameter for binomial family taken to be 1)

    Null deviance: 1561.8  on 1152  degrees of freedom
Residual deviance: 1135.3  on 1126  degrees of freedom
  (1545 observations deleted due to missingness)
AIC: 1189.3

Number of Fisher Scoring iterations: 12

> AIC(modelo2)
[1] 1189.282
> modelo2=glm(v41~v01+v02+v03+v07+v09+v10+v11+v12+v13+v17+v18+v19+v20+v21+v24+v25+v26+v27+v28+v31+v32+v33+v34+v35+v38+v40+v43,data = dados, family = binomial(link="logit"))
> summary(modelo2)

Call:
glm(formula = v41 ~ v01 + v02 + v03 + v07 + v09 + v10 + v11 + 
    v12 + v13 + v17 + v18 + v19 + v20 + v21 + v24 + v25 + v26 + 
    v27 + v28 + v31 + v32 + v33 + v34 + v35 + v38 + v40 + v43, 
    family = binomial(link = "logit"), data = dados)

Deviance Residuals: 
    Min       1Q   Median       3Q      Max  
-2.3229  -0.7778  -0.3460   0.8057   2.6737  

Coefficients: (2 not defined because of singularities)
            Estimate Std. Error z value Pr(>|z|)    
(Intercept)  20.2089   359.8129   0.056  0.95521    
v01          -1.0172     0.2416  -4.211 2.54e-05 ***
v02          -0.4114     0.2129  -1.932  0.05336 .  
v03               NA         NA      NA       NA    
v07          -0.1369     0.1616  -0.847  0.39691    
v09           0.1687     0.1638   1.030  0.30306    
v10           0.2071     0.2955   0.701  0.48347    
v11          -0.3286     0.3421  -0.961  0.33678    
v12           0.2010     0.1797   1.118  0.26347    
v13               NA         NA      NA       NA    
v17         -14.3966   359.8105  -0.040  0.96808    
v18          -0.2023     0.2898  -0.698  0.48508    
v19          -0.2872     0.2862  -1.004  0.31561    
v20          -0.3848     0.2799  -1.375  0.16924    
v21          -0.9552     0.4947  -1.931  0.05350 .  
v24           0.6135     0.4090   1.500  0.13356    
v25          -1.0169     0.3911  -2.600  0.00932 ** 
v26          -0.6295     0.1579  -3.986 6.71e-05 ***
v27          -0.4441     0.1651  -2.689  0.00716 ** 
v28          -1.0478     0.1606  -6.526 6.75e-11 ***
v31          -0.2519     0.1590  -1.584  0.11315    
v32          -0.2784     0.1581  -1.761  0.07830 .  
v33          -0.7143     0.1619  -4.411 1.03e-05 ***
v34           0.5205     0.3838   1.356  0.17502    
v35          -0.2404     0.1630  -1.475  0.14034    
v38           0.7164     0.1707   4.198 2.69e-05 ***
v40          -1.8007     0.5826  -3.091  0.00200 ** 
v43          -0.3730     0.1572  -2.372  0.01769 *  
---
Signif. codes:  0 ‘***’ 0.001 ‘**’ 0.01 ‘*’ 0.05 ‘.’ 0.1 ‘ ’ 1

(Dispersion parameter for binomial family taken to be 1)

    Null deviance: 1561.8  on 1152  degrees of freedom
Residual deviance: 1136.0  on 1127  degrees of freedom
  (1545 observations deleted due to missingness)
AIC: 1188

Number of Fisher Scoring iterations: 12

> AIC(modelo2)
[1] 1188.009
> modelo2=glm(v41~v01+v02+v07+v09+v10+v11+v12+v13+v14+v15+v16+v17+v18+v19+v20+v21+v24+v25+v26+v27+v28+v31+v32+v33+v34+v35+v38+v40+v43,data = dados, family = binomial(link="logit"))
> summary(modelo2)

Call:
glm(formula = v41 ~ v01 + v02 + v07 + v09 + v10 + v11 + v12 + 
    v13 + v14 + v15 + v16 + v17 + v18 + v19 + v20 + v21 + v24 + 
    v25 + v26 + v27 + v28 + v31 + v32 + v33 + v34 + v35 + v38 + 
    v40 + v43, family = binomial(link = "logit"), data = dados)

Deviance Residuals: 
    Min       1Q   Median       3Q      Max  
-2.3545  -0.7732  -0.3362   0.7892   2.7085  

Coefficients: (2 not defined because of singularities)
             Estimate Std. Error z value Pr(>|z|)    
(Intercept) -21.86434  732.63943  -0.030  0.97619    
v01          -1.04293    0.24280  -4.295 1.74e-05 ***
v02          -0.40013    0.21402  -1.870  0.06154 .  
v07          -0.07455    0.16476  -0.452  0.65092    
v09           0.17554    0.16419   1.069  0.28501    
v10           0.25703    0.29785   0.863  0.38816    
v11          -0.30952    0.34321  -0.902  0.36715    
v12           0.19008    0.18029   1.054  0.29176    
v13                NA         NA      NA       NA    
v14          13.98349  366.31927   0.038  0.96955    
v15          13.76287  366.31920   0.038  0.97003    
v16          14.49521  366.31908   0.040  0.96844    
v17                NA         NA      NA       NA    
v18          -0.38260    0.30562  -1.252  0.21060    
v19          -0.45406    0.30072  -1.510  0.13106    
v20          -0.48024    0.28780  -1.669  0.09518 .  
v21          -0.81181    0.49841  -1.629  0.10336    
v24           0.56385    0.41494   1.359  0.17419    
v25          -1.06213    0.39307  -2.702  0.00689 ** 
v26          -0.64096    0.15886  -4.035 5.47e-05 ***
v27          -0.43999    0.16568  -2.656  0.00792 ** 
v28          -1.05369    0.16145  -6.526 6.73e-11 ***
v31          -0.25792    0.15961  -1.616  0.10610    
v32          -0.27547    0.15928  -1.729  0.08373 .  
v33          -0.71375    0.16256  -4.391 1.13e-05 ***
v34           0.58324    0.38497   1.515  0.12977    
v35          -0.26105    0.16431  -1.589  0.11212    
v38           0.72922    0.17162   4.249 2.15e-05 ***
v40          -1.87111    0.58652  -3.190  0.00142 ** 
v43          -0.40471    0.15832  -2.556  0.01058 *  
---
Signif. codes:  0 ‘***’ 0.001 ‘**’ 0.01 ‘*’ 0.05 ‘.’ 0.1 ‘ ’ 1

(Dispersion parameter for binomial family taken to be 1)

    Null deviance: 1561.8  on 1152  degrees of freedom
Residual deviance: 1130.0  on 1125  degrees of freedom
  (1545 observations deleted due to missingness)
AIC: 1186

Number of Fisher Scoring iterations: 12

> AIC(modelo2)
[1] 1185.996
> modelo2=glm(v41~v01+v02+v07+v09+v10+v11+v12+v14+v15+v16+v17+v18+v19+v20+v21+v24+v25+v26+v27+v28+v31+v32+v33+v34+v35+v38+v40+v43,data = dados, family = binomial(link="logit"))
> summary(modelo2)

Call:
glm(formula = v41 ~ v01 + v02 + v07 + v09 + v10 + v11 + v12 + 
    v14 + v15 + v16 + v17 + v18 + v19 + v20 + v21 + v24 + v25 + 
    v26 + v27 + v28 + v31 + v32 + v33 + v34 + v35 + v38 + v40 + 
    v43, family = binomial(link = "logit"), data = dados)

Deviance Residuals: 
    Min       1Q   Median       3Q      Max  
-2.3545  -0.7732  -0.3362   0.7892   2.7085  

Coefficients: (1 not defined because of singularities)
             Estimate Std. Error z value Pr(>|z|)    
(Intercept) -21.86434  732.63943  -0.030  0.97619    
v01          -1.04293    0.24280  -4.295 1.74e-05 ***
v02          -0.40013    0.21402  -1.870  0.06154 .  
v07          -0.07455    0.16476  -0.452  0.65092    
v09           0.17554    0.16419   1.069  0.28501    
v10           0.25703    0.29785   0.863  0.38816    
v11          -0.30952    0.34321  -0.902  0.36715    
v12           0.19008    0.18029   1.054  0.29176    
v14          13.98349  366.31927   0.038  0.96955    
v15          13.76287  366.31920   0.038  0.97003    
v16          14.49521  366.31908   0.040  0.96844    
v17                NA         NA      NA       NA    
v18          -0.38260    0.30562  -1.252  0.21060    
v19          -0.45406    0.30072  -1.510  0.13106    
v20          -0.48024    0.28780  -1.669  0.09518 .  
v21          -0.81181    0.49841  -1.629  0.10336    
v24           0.56385    0.41494   1.359  0.17419    
v25          -1.06213    0.39307  -2.702  0.00689 ** 
v26          -0.64096    0.15886  -4.035 5.47e-05 ***
v27          -0.43999    0.16568  -2.656  0.00792 ** 
v28          -1.05369    0.16145  -6.526 6.73e-11 ***
v31          -0.25792    0.15961  -1.616  0.10610    
v32          -0.27547    0.15928  -1.729  0.08373 .  
v33          -0.71375    0.16256  -4.391 1.13e-05 ***
v34           0.58324    0.38497   1.515  0.12977    
v35          -0.26105    0.16431  -1.589  0.11212    
v38           0.72922    0.17162   4.249 2.15e-05 ***
v40          -1.87111    0.58652  -3.190  0.00142 ** 
v43          -0.40471    0.15832  -2.556  0.01058 *  
---
Signif. codes:  0 ‘***’ 0.001 ‘**’ 0.01 ‘*’ 0.05 ‘.’ 0.1 ‘ ’ 1

(Dispersion parameter for binomial family taken to be 1)

    Null deviance: 1561.8  on 1152  degrees of freedom
Residual deviance: 1130.0  on 1125  degrees of freedom
  (1545 observations deleted due to missingness)
AIC: 1186

Number of Fisher Scoring iterations: 12

> AIC(modelo2)
[1] 1185.996
> modelo2=glm(v41~v01+v02+v07+v09+v10+v11+v12+v14+v15+v16+v18+v19+v20+v21+v24+v25+v26+v27+v28+v31+v32+v33+v34+v35+v38+v40+v43,data = dados, family = binomial(link="logit"))
> summary(modelo2)

Call:
glm(formula = v41 ~ v01 + v02 + v07 + v09 + v10 + v11 + v12 + 
    v14 + v15 + v16 + v18 + v19 + v20 + v21 + v24 + v25 + v26 + 
    v27 + v28 + v31 + v32 + v33 + v34 + v35 + v38 + v40 + v43, 
    family = binomial(link = "logit"), data = dados)

Deviance Residuals: 
    Min       1Q   Median       3Q      Max  
-2.3545  -0.7732  -0.3362   0.7892   2.7085  

Coefficients:
             Estimate Std. Error z value Pr(>|z|)    
(Intercept) -21.86434  732.63943  -0.030  0.97619    
v01          -1.04293    0.24280  -4.295 1.74e-05 ***
v02          -0.40013    0.21402  -1.870  0.06154 .  
v07          -0.07455    0.16476  -0.452  0.65092    
v09           0.17554    0.16419   1.069  0.28501    
v10           0.25703    0.29785   0.863  0.38816    
v11          -0.30952    0.34321  -0.902  0.36715    
v12           0.19008    0.18029   1.054  0.29176    
v14          13.98349  366.31927   0.038  0.96955    
v15          13.76287  366.31920   0.038  0.97003    
v16          14.49521  366.31908   0.040  0.96844    
v18          -0.38260    0.30562  -1.252  0.21060    
v19          -0.45406    0.30072  -1.510  0.13106    
v20          -0.48024    0.28780  -1.669  0.09518 .  
v21          -0.81181    0.49841  -1.629  0.10336    
v24           0.56385    0.41494   1.359  0.17419    
v25          -1.06213    0.39307  -2.702  0.00689 ** 
v26          -0.64096    0.15886  -4.035 5.47e-05 ***
v27          -0.43999    0.16568  -2.656  0.00792 ** 
v28          -1.05369    0.16145  -6.526 6.73e-11 ***
v31          -0.25792    0.15961  -1.616  0.10610    
v32          -0.27547    0.15928  -1.729  0.08373 .  
v33          -0.71375    0.16256  -4.391 1.13e-05 ***
v34           0.58324    0.38497   1.515  0.12977    
v35          -0.26105    0.16431  -1.589  0.11212    
v38           0.72922    0.17162   4.249 2.15e-05 ***
v40          -1.87111    0.58652  -3.190  0.00142 ** 
v43          -0.40471    0.15832  -2.556  0.01058 *  
---
Signif. codes:  0 ‘***’ 0.001 ‘**’ 0.01 ‘*’ 0.05 ‘.’ 0.1 ‘ ’ 1

(Dispersion parameter for binomial family taken to be 1)

    Null deviance: 1561.8  on 1152  degrees of freedom
Residual deviance: 1130.0  on 1125  degrees of freedom
  (1545 observations deleted due to missingness)
AIC: 1186

Number of Fisher Scoring iterations: 12

> AIC(modelo2)
[1] 1185.996
> modelo2=glm(v41~v01+v02+v07+v09+v10+v11+v12+v18+v19+v20+v21+v24+v25+v26+v27+v28+v31+v32+v33+v34+v35+v38+v40+v43,data = dados, family = binomial(link="logit"))
> summary(modelo2)

Call:
glm(formula = v41 ~ v01 + v02 + v07 + v09 + v10 + v11 + v12 + 
    v18 + v19 + v20 + v21 + v24 + v25 + v26 + v27 + v28 + v31 + 
    v32 + v33 + v34 + v35 + v38 + v40 + v43, family = binomial(link = "logit"), 
    data = dados)

Deviance Residuals: 
    Min       1Q   Median       3Q      Max  
-2.3220  -0.7739  -0.3485   0.8015   2.6712  

Coefficients:
            Estimate Std. Error z value Pr(>|z|)    
(Intercept)   5.7892     1.2762   4.536 5.73e-06 ***
v01          -1.0102     0.2403  -4.205 2.62e-05 ***
v02          -0.3916     0.2119  -1.848  0.06456 .  
v07          -0.1395     0.1614  -0.865  0.38730    
v09           0.1595     0.1636   0.975  0.32946    
v10           0.1895     0.2951   0.642  0.52073    
v11          -0.3804     0.3392  -1.121  0.26209    
v12           0.1812     0.1793   1.011  0.31204    
v18          -0.1969     0.2881  -0.684  0.49421    
v19          -0.2666     0.2847  -0.936  0.34909    
v20          -0.3553     0.2781  -1.278  0.20135    
v21          -0.9289     0.4933  -1.883  0.05968 .  
v24           0.6762     0.4016   1.684  0.09225 .  
v25          -1.0270     0.3910  -2.626  0.00863 ** 
v26          -0.6396     0.1575  -4.062 4.86e-05 ***
v27          -0.4270     0.1647  -2.593  0.00952 ** 
v28          -1.0351     0.1603  -6.459 1.05e-10 ***
v31          -0.2412     0.1588  -1.519  0.12868    
v32          -0.2685     0.1579  -1.700  0.08911 .  
v33          -0.7406     0.1612  -4.595 4.34e-06 ***
v34           0.5296     0.3834   1.381  0.16721    
v35          -0.2343     0.1629  -1.438  0.15036    
v38           0.7041     0.1703   4.133 3.58e-05 ***
v40          -1.7998     0.5828  -3.088  0.00201 ** 
v43          -0.3639     0.1570  -2.318  0.02046 *  
---
Signif. codes:  0 ‘***’ 0.001 ‘**’ 0.01 ‘*’ 0.05 ‘.’ 0.1 ‘ ’ 1

(Dispersion parameter for binomial family taken to be 1)

    Null deviance: 1562.8  on 1153  degrees of freedom
Residual deviance: 1140.7  on 1129  degrees of freedom
  (1544 observations deleted due to missingness)
AIC: 1190.7

Number of Fisher Scoring iterations: 5

> AIC(modelo2)
[1] 1190.736
> modelo2=glm(v41~v01+v02+v07+v09+v10+v11+v12+v14+v16+v18+v19+v20+v21+v24+v25+v26+v27+v28+v31+v32+v33+v34+v35+v38+v40+v43,data = dados, family = binomial(link="logit"))
> summary(modelo2)

Call:
glm(formula = v41 ~ v01 + v02 + v07 + v09 + v10 + v11 + v12 + 
    v14 + v16 + v18 + v19 + v20 + v21 + v24 + v25 + v26 + v27 + 
    v28 + v31 + v32 + v33 + v34 + v35 + v38 + v40 + v43, family = binomial(link = "logit"), 
    data = dados)

Deviance Residuals: 
    Min       1Q   Median       3Q      Max  
-2.3840  -0.7769  -0.3370   0.7865   2.7078  

Coefficients:
            Estimate Std. Error z value Pr(>|z|)    
(Intercept)  5.55627    1.36873   4.059 4.92e-05 ***
v01         -1.03540    0.24176  -4.283 1.85e-05 ***
v02         -0.38084    0.21300  -1.788  0.07378 .  
v07         -0.07158    0.16465  -0.435  0.66378    
v09          0.16757    0.16408   1.021  0.30713    
v10          0.25007    0.29782   0.840  0.40110    
v11         -0.34848    0.34102  -1.022  0.30684    
v12          0.17464    0.17984   0.971  0.33149    
v14          0.30909    0.47738   0.647  0.51733    
v16          0.82227    0.31443   2.615  0.00892 ** 
v18         -0.39036    0.30432  -1.283  0.19959    
v19         -0.44823    0.29977  -1.495  0.13485    
v20         -0.46302    0.28655  -1.616  0.10613    
v21         -0.78837    0.49757  -1.584  0.11309    
v24          0.60670    0.40878   1.484  0.13776    
v25         -1.07440    0.39305  -2.733  0.00627 ** 
v26         -0.65106    0.15852  -4.107 4.00e-05 ***
v27         -0.42871    0.16553  -2.590  0.00960 ** 
v28         -1.04527    0.16137  -6.478 9.31e-11 ***
v31         -0.24960    0.15948  -1.565  0.11756    
v32         -0.26552    0.15913  -1.669  0.09522 .  
v33         -0.73355    0.16193  -4.530 5.90e-06 ***
v34          0.59915    0.38479   1.557  0.11945    
v35         -0.25655    0.16432  -1.561  0.11845    
v38          0.71931    0.17151   4.194 2.74e-05 ***
v40         -1.87921    0.58718  -3.200  0.00137 ** 
v43         -0.39912    0.15825  -2.522  0.01167 *  
---
Signif. codes:  0 ‘***’ 0.001 ‘**’ 0.01 ‘*’ 0.05 ‘.’ 0.1 ‘ ’ 1

(Dispersion parameter for binomial family taken to be 1)

    Null deviance: 1561.8  on 1152  degrees of freedom
Residual deviance: 1133.0  on 1126  degrees of freedom
  (1545 observations deleted due to missingness)
AIC: 1187

Number of Fisher Scoring iterations: 5

> AIC(modelo2)
[1] 1186.965
> modelo2=glm(v41~v01+v02+v07+v09+v10+v11+v12+v15+v16+v18+v19+v20+v21+v24+v25+v26+v27+v28+v31+v32+v33+v34+v35+v38+v40+v43,data = dados, family = binomial(link="logit"))
> summary(modelo2)

Call:
glm(formula = v41 ~ v01 + v02 + v07 + v09 + v10 + v11 + v12 + 
    v15 + v16 + v18 + v19 + v20 + v21 + v24 + v25 + v26 + v27 + 
    v28 + v31 + v32 + v33 + v34 + v35 + v38 + v40 + v43, family = binomial(link = "logit"), 
    data = dados)

Deviance Residuals: 
    Min       1Q   Median       3Q      Max  
-2.3552  -0.7775  -0.3329   0.7858   2.7113  

Coefficients:
            Estimate Std. Error z value Pr(>|z|)    
(Intercept)  5.93502    1.37233   4.325 1.53e-05 ***
v01         -1.03994    0.24167  -4.303 1.68e-05 ***
v02         -0.38010    0.21303  -1.784  0.07439 .  
v07         -0.06657    0.16454  -0.405  0.68579    
v09          0.17030    0.16414   1.038  0.29948    
v10          0.24395    0.29762   0.820  0.41240    
v11         -0.34413    0.34071  -1.010  0.31247    
v12          0.17464    0.17987   0.971  0.33159    
v15         -0.07594    0.47222  -0.161  0.87225    
v16          0.67028    0.40652   1.649  0.09919 .  
v18         -0.40571    0.30431  -1.333  0.18245    
v19         -0.46420    0.29995  -1.548  0.12172    
v20         -0.47740    0.28686  -1.664  0.09606 .  
v21         -0.75652    0.49413  -1.531  0.12577    
v24          0.61040    0.40799   1.496  0.13463    
v25         -1.08091    0.39352  -2.747  0.00602 ** 
v26         -0.64570    0.15847  -4.075 4.61e-05 ***
v27         -0.42844    0.16547  -2.589  0.00962 ** 
v28         -1.03960    0.16114  -6.452 1.11e-10 ***
v31         -0.24818    0.15943  -1.557  0.11954    
v32         -0.27095    0.15923  -1.702  0.08883 .  
v33         -0.73609    0.16188  -4.547 5.43e-06 ***
v34          0.60086    0.38482   1.561  0.11844    
v35         -0.26130    0.16434  -1.590  0.11184    
v38          0.72011    0.17139   4.202 2.65e-05 ***
v40         -1.87256    0.58680  -3.191  0.00142 ** 
v43         -0.40113    0.15817  -2.536  0.01121 *  
---
Signif. codes:  0 ‘***’ 0.001 ‘**’ 0.01 ‘*’ 0.05 ‘.’ 0.1 ‘ ’ 1

(Dispersion parameter for binomial family taken to be 1)

    Null deviance: 1561.8  on 1152  degrees of freedom
Residual deviance: 1133.4  on 1126  degrees of freedom
  (1545 observations deleted due to missingness)
AIC: 1187.4

Number of Fisher Scoring iterations: 5

> AIC(modelo2)
[1] 1187.359
> modelo2=glm(v41~v01+v02+v07+v09+v10+v11+v12+v14+v15+v18+v19+v20+v21+v24+v25+v26+v27+v28+v31+v32+v33+v34+v35+v38+v40+v43,data = dados, family = binomial(link="logit"))
> summary(modelo2)

Call:
glm(formula = v41 ~ v01 + v02 + v07 + v09 + v10 + v11 + v12 + 
    v14 + v15 + v18 + v19 + v20 + v21 + v24 + v25 + v26 + v27 + 
    v28 + v31 + v32 + v33 + v34 + v35 + v38 + v40 + v43, family = binomial(link = "logit"), 
    data = dados)

Deviance Residuals: 
    Min       1Q   Median       3Q      Max  
-2.3503  -0.7748  -0.3387   0.7886   2.6938  

Coefficients:
            Estimate Std. Error z value Pr(>|z|)    
(Intercept)  7.03761    1.41673   4.967 6.78e-07 ***
v01         -1.03334    0.24157  -4.278 1.89e-05 ***
v02         -0.37868    0.21291  -1.779  0.07531 .  
v07         -0.07931    0.16444  -0.482  0.62960    
v09          0.16467    0.16397   1.004  0.31524    
v10          0.24070    0.29741   0.809  0.41832    
v11         -0.36628    0.34036  -1.076  0.28186    
v12          0.17216    0.17980   0.958  0.33831    
v14         -0.48144    0.41689  -1.155  0.24815    
v15         -0.71900    0.31891  -2.255  0.02416 *  
v18         -0.36573    0.30316  -1.206  0.22767    
v19         -0.42274    0.29846  -1.416  0.15665    
v20         -0.44430    0.28541  -1.557  0.11954    
v21         -0.78784    0.49734  -1.584  0.11317    
v24          0.63707    0.40685   1.566  0.11738    
v25         -1.07155    0.39281  -2.728  0.00637 ** 
v26         -0.64885    0.15842  -4.096 4.21e-05 ***
v27         -0.42516    0.16539  -2.571  0.01015 *  
v28         -1.03918    0.16114  -6.449 1.13e-10 ***
v31         -0.24551    0.15930  -1.541  0.12327    
v32         -0.26376    0.15902  -1.659  0.09718 .  
v33         -0.74045    0.16178  -4.577 4.72e-06 ***
v34          0.59373    0.38453   1.544  0.12258    
v35         -0.25288    0.16413  -1.541  0.12338    
v38          0.71404    0.17126   4.169 3.05e-05 ***
v40         -1.86793    0.58673  -3.184  0.00145 ** 
v43         -0.39301    0.15803  -2.487  0.01289 *  
---
Signif. codes:  0 ‘***’ 0.001 ‘**’ 0.01 ‘*’ 0.05 ‘.’ 0.1 ‘ ’ 1

(Dispersion parameter for binomial family taken to be 1)

    Null deviance: 1561.8  on 1152  degrees of freedom
Residual deviance: 1134.7  on 1126  degrees of freedom
  (1545 observations deleted due to missingness)
AIC: 1188.7

Number of Fisher Scoring iterations: 5

> AIC(modelo2)
[1] 1188.737
> modelo2=glm(v41~v01+v02+v09+v10+v11+v12+v14+v15+v16+v18+v19+v20+v21+v24+v25+v26+v27+v28+v31+v32+v33+v34+v35+v38+v40+v43,data = dados, family = binomial(link="logit"))
> summary(modelo2)

Call:
glm(formula = v41 ~ v01 + v02 + v09 + v10 + v11 + v12 + v14 + 
    v15 + v16 + v18 + v19 + v20 + v21 + v24 + v25 + v26 + v27 + 
    v28 + v31 + v32 + v33 + v34 + v35 + v38 + v40 + v43, family = binomial(link = "logit"), 
    data = dados)

Deviance Residuals: 
    Min       1Q   Median       3Q      Max  
-2.3696  -0.7692  -0.3443   0.7901   2.6933  

Coefficients:
            Estimate Std. Error z value Pr(>|z|)    
(Intercept) -22.2205   729.4558  -0.030  0.97570    
v01          -1.0549     0.2379  -4.435 9.21e-06 ***
v02          -0.4134     0.2096  -1.972  0.04863 *  
v09           0.2017     0.1614   1.250  0.21145    
v10           0.2207     0.2948   0.749  0.45402    
v11          -0.2828     0.3393  -0.833  0.40464    
v12           0.1560     0.1783   0.875  0.38159    
v14          14.0283   364.7275   0.038  0.96932    
v15          13.8283   364.7274   0.038  0.96976    
v16          14.4356   364.7273   0.040  0.96843    
v18          -0.2005     0.2956  -0.678  0.49750    
v19          -0.2854     0.2917  -0.978  0.32786    
v20          -0.3468     0.2790  -1.243  0.21383    
v21          -0.8637     0.4949  -1.745  0.08094 .  
v24           0.5676     0.4062   1.397  0.16234    
v25          -1.1067     0.3912  -2.829  0.00467 ** 
v26          -0.6121     0.1569  -3.902 9.56e-05 ***
v27          -0.4373     0.1643  -2.661  0.00778 ** 
v28          -1.0540     0.1600  -6.588 4.45e-11 ***
v31          -0.2362     0.1580  -1.495  0.13497    
v32          -0.2911     0.1573  -1.851  0.06419 .  
v33          -0.7475     0.1612  -4.636 3.55e-06 ***
v34           0.5354     0.3697   1.448  0.14756    
v35          -0.2793     0.1619  -1.726  0.08441 .  
v38           0.6938     0.1698   4.086 4.38e-05 ***
v40          -1.8522     0.5819  -3.183  0.00146 ** 
v43          -0.3801     0.1564  -2.430  0.01511 *  
---
Signif. codes:  0 ‘***’ 0.001 ‘**’ 0.01 ‘*’ 0.05 ‘.’ 0.1 ‘ ’ 1

(Dispersion parameter for binomial family taken to be 1)

    Null deviance: 1592.9  on 1174  degrees of freedom
Residual deviance: 1154.5  on 1148  degrees of freedom
  (1523 observations deleted due to missingness)
AIC: 1208.5

Number of Fisher Scoring iterations: 12

> AIC(modelo2)
[1] 1208.465
> modelo2=glm(v41~v01+v02+v07+v09+v11+v12+v14+v15+v16+v18+v19+v20+v21+v24+v25+v26+v27+v28+v31+v32+v33+v34+v35+v38+v40+v43,data = dados, family = binomial(link="logit"))
> summary(modelo2)

Call:
glm(formula = v41 ~ v01 + v02 + v07 + v09 + v11 + v12 + v14 + 
    v15 + v16 + v18 + v19 + v20 + v21 + v24 + v25 + v26 + v27 + 
    v28 + v31 + v32 + v33 + v34 + v35 + v38 + v40 + v43, family = binomial(link = "logit"), 
    data = dados)

Deviance Residuals: 
    Min       1Q   Median       3Q      Max  
-2.3611  -0.7743  -0.3361   0.7845   2.6874  

Coefficients:
            Estimate Std. Error z value Pr(>|z|)    
(Intercept) -21.5237   734.7623  -0.029  0.97663    
v01          -0.9642     0.2245  -4.295 1.75e-05 ***
v02          -0.3696     0.2106  -1.755  0.07929 .  
v07          -0.0788     0.1648  -0.478  0.63244    
v09           0.1848     0.1638   1.128  0.25913    
v11          -0.3895     0.3295  -1.182  0.23717    
v12           0.1190     0.1603   0.742  0.45781    
v14          13.9462   367.3808   0.038  0.96972    
v15          13.7415   367.3807   0.037  0.97016    
v16          14.4562   367.3806   0.039  0.96861    
v18          -0.3921     0.3055  -1.283  0.19939    
v19          -0.4556     0.3007  -1.515  0.12979    
v20          -0.4731     0.2878  -1.644  0.10020    
v21          -0.8177     0.4987  -1.640  0.10106    
v24           0.5847     0.4126   1.417  0.15643    
v25          -1.0621     0.3933  -2.700  0.00692 ** 
v26          -0.6463     0.1587  -4.071 4.68e-05 ***
v27          -0.4329     0.1654  -2.616  0.00888 ** 
v28          -1.0484     0.1613  -6.501 7.99e-11 ***
v31          -0.2535     0.1595  -1.590  0.11184    
v32          -0.2720     0.1592  -1.709  0.08751 .  
v33          -0.7185     0.1625  -4.422 9.76e-06 ***
v34           0.5757     0.3849   1.496  0.13475    
v35          -0.2619     0.1644  -1.594  0.11103    
v38           0.7262     0.1715   4.234 2.29e-05 ***
v40          -1.8711     0.5856  -3.195  0.00140 ** 
v43          -0.4068     0.1583  -2.570  0.01018 *  
---
Signif. codes:  0 ‘***’ 0.001 ‘**’ 0.01 ‘*’ 0.05 ‘.’ 0.1 ‘ ’ 1

(Dispersion parameter for binomial family taken to be 1)

    Null deviance: 1561.8  on 1152  degrees of freedom
Residual deviance: 1130.7  on 1126  degrees of freedom
  (1545 observations deleted due to missingness)
AIC: 1184.7

Number of Fisher Scoring iterations: 12

> AIC(modelo2)
[1] 1184.74
> modelo2=glm(v41~v01+v02+v07+v09+v11+v12+v14+v16+v18+v19+v20+v21+v24+v25+v26+v27+v28+v31+v32+v33+v34+v35+v38+v40+v43,data = dados, family = binomial(link="logit"))
> summary(modelo2)

Call:
glm(formula = v41 ~ v01 + v02 + v07 + v09 + v11 + v12 + v14 + 
    v16 + v18 + v19 + v20 + v21 + v24 + v25 + v26 + v27 + v28 + 
    v31 + v32 + v33 + v34 + v35 + v38 + v40 + v43, family = binomial(link = "logit"), 
    data = dados)

Deviance Residuals: 
    Min       1Q   Median       3Q      Max  
-2.3703  -0.7739  -0.3336   0.7869   2.6872  

Coefficients:
            Estimate Std. Error z value Pr(>|z|)    
(Intercept)  5.84509    1.32646   4.407 1.05e-05 ***
v01         -0.95931    0.22364  -4.290 1.79e-05 ***
v02         -0.35167    0.20974  -1.677  0.09359 .  
v07         -0.07573    0.16466  -0.460  0.64556    
v09          0.17666    0.16369   1.079  0.28048    
v11         -0.42623    0.32726  -1.302  0.19276    
v12          0.10575    0.15996   0.661  0.50855    
v14          0.29376    0.47823   0.614  0.53904    
v16          0.80503    0.31470   2.558  0.01052 *  
v18         -0.39899    0.30423  -1.311  0.18971    
v19         -0.44927    0.29975  -1.499  0.13392    
v20         -0.45582    0.28653  -1.591  0.11166    
v21         -0.79376    0.49788  -1.594  0.11087    
v24          0.62723    0.40655   1.543  0.12288    
v25         -1.07417    0.39327  -2.731  0.00631 ** 
v26         -0.65603    0.15840  -4.141 3.45e-05 ***
v27         -0.42179    0.16528  -2.552  0.01071 *  
v28         -1.04022    0.16120  -6.453 1.10e-10 ***
v31         -0.24534    0.15932  -1.540  0.12357    
v32         -0.26218    0.15902  -1.649  0.09919 .  
v33         -0.73810    0.16185  -4.560 5.11e-06 ***
v34          0.59178    0.38470   1.538  0.12398    
v35         -0.25748    0.16438  -1.566  0.11726    
v38          0.71648    0.17140   4.180 2.91e-05 ***
v40         -1.87928    0.58630  -3.205  0.00135 ** 
v43         -0.40114    0.15822  -2.535  0.01124 *  
---
Signif. codes:  0 ‘***’ 0.001 ‘**’ 0.01 ‘*’ 0.05 ‘.’ 0.1 ‘ ’ 1

(Dispersion parameter for binomial family taken to be 1)

    Null deviance: 1561.8  on 1152  degrees of freedom
Residual deviance: 1133.7  on 1127  degrees of freedom
  (1545 observations deleted due to missingness)
AIC: 1185.7

Number of Fisher Scoring iterations: 5

> AIC(modelo2)
[1] 1185.669
> modelo2=glm(v41~v01+v02+v07+v09+v11+v12+v14+v15+v18+v19+v20+v21+v24+v25+v26+v27+v28+v31+v32+v33+v34+v35+v38+v40+v43,data = dados, family = binomial(link="logit"))
> summary(modelo2)

Call:
glm(formula = v41 ~ v01 + v02 + v07 + v09 + v11 + v12 + v14 + 
    v15 + v18 + v19 + v20 + v21 + v24 + v25 + v26 + v27 + v28 + 
    v31 + v32 + v33 + v34 + v35 + v38 + v40 + v43, family = binomial(link = "logit"), 
    data = dados)

Deviance Residuals: 
    Min       1Q   Median       3Q      Max  
-2.3566  -0.7718  -0.3362   0.7873   2.6740  

Coefficients:
            Estimate Std. Error z value Pr(>|z|)    
(Intercept)  7.28301    1.38582   5.255 1.48e-07 ***
v01         -0.95989    0.22340  -4.297 1.73e-05 ***
v02         -0.35053    0.20965  -1.672  0.09453 .  
v07         -0.08328    0.16445  -0.506  0.61258    
v09          0.17346    0.16357   1.060  0.28895    
v11         -0.44084    0.32676  -1.349  0.17729    
v12          0.10581    0.15995   0.661  0.50829    
v14         -0.47980    0.41772  -1.149  0.25072    
v15         -0.70237    0.31926  -2.200  0.02781 *  
v18         -0.37425    0.30306  -1.235  0.21686    
v19         -0.42402    0.29845  -1.421  0.15539    
v20         -0.43760    0.28541  -1.533  0.12522    
v21         -0.79325    0.49760  -1.594  0.11090    
v24          0.65627    0.40476   1.621  0.10494    
v25         -1.07124    0.39303  -2.726  0.00642 ** 
v26         -0.65370    0.15830  -4.129 3.64e-05 ***
v27         -0.41860    0.16515  -2.535  0.01126 *  
v28         -1.03439    0.16099  -6.425 1.32e-10 ***
v31         -0.24143    0.15915  -1.517  0.12926    
v32         -0.26064    0.15891  -1.640  0.10097    
v33         -0.74478    0.16170  -4.606 4.11e-06 ***
v34          0.58672    0.38446   1.526  0.12699    
v35         -0.25379    0.16418  -1.546  0.12216    
v38          0.71143    0.17116   4.157 3.23e-05 ***
v40         -1.86810    0.58590  -3.188  0.00143 ** 
v43         -0.39502    0.15801  -2.500  0.01242 *  
---
Signif. codes:  0 ‘***’ 0.001 ‘**’ 0.01 ‘*’ 0.05 ‘.’ 0.1 ‘ ’ 1

(Dispersion parameter for binomial family taken to be 1)

    Null deviance: 1561.8  on 1152  degrees of freedom
Residual deviance: 1135.4  on 1127  degrees of freedom
  (1545 observations deleted due to missingness)
AIC: 1187.4

Number of Fisher Scoring iterations: 5

> AIC(modelo2)
[1] 1187.391
> modelo2=glm(v41~v01+v02+v07+v09+v11+v12+v15+v16+v18+v19+v20+v21+v24+v25+v26+v27+v28+v31+v32+v33+v34+v35+v38+v40+v43,data = dados, family = binomial(link="logit"))
> summary(modelo2)

Call:
glm(formula = v41 ~ v01 + v02 + v07 + v09 + v11 + v12 + v15 + 
    v16 + v18 + v19 + v20 + v21 + v24 + v25 + v26 + v27 + v28 + 
    v31 + v32 + v33 + v34 + v35 + v38 + v40 + v43, family = binomial(link = "logit"), 
    data = dados)

Deviance Residuals: 
    Min       1Q   Median       3Q      Max  
-2.3615  -0.7783  -0.3342   0.7860   2.6913  

Coefficients:
            Estimate Std. Error z value Pr(>|z|)    
(Intercept)  6.18835    1.33834   4.624 3.77e-06 ***
v01         -0.96558    0.22352  -4.320 1.56e-05 ***
v02         -0.35166    0.20978  -1.676  0.09367 .  
v07         -0.07072    0.16454  -0.430  0.66732    
v09          0.17920    0.16375   1.094  0.27380    
v11         -0.41977    0.32706  -1.283  0.19933    
v12          0.10748    0.16005   0.672  0.50189    
v15         -0.06182    0.47298  -0.131  0.89601    
v16          0.66741    0.40714   1.639  0.10116    
v18         -0.41406    0.30421  -1.361  0.17348    
v19         -0.46523    0.29993  -1.551  0.12087    
v20         -0.47044    0.28684  -1.640  0.10099    
v21         -0.76248    0.49441  -1.542  0.12302    
v24          0.63007    0.40584   1.553  0.12054    
v25         -1.08074    0.39375  -2.745  0.00606 ** 
v26         -0.65056    0.15836  -4.108 3.99e-05 ***
v27         -0.42176    0.16523  -2.553  0.01070 *  
v28         -1.03470    0.16098  -6.428 1.30e-10 ***
v31         -0.24404    0.15927  -1.532  0.12548    
v32         -0.26771    0.15912  -1.682  0.09247 .  
v33         -0.74050    0.16179  -4.577 4.72e-06 ***
v34          0.59350    0.38474   1.543  0.12293    
v35         -0.26224    0.16439  -1.595  0.11067    
v38          0.71751    0.17129   4.189 2.80e-05 ***
v40         -1.87255    0.58598  -3.196  0.00140 ** 
v43         -0.40317    0.15815  -2.549  0.01080 *  
---
Signif. codes:  0 ‘***’ 0.001 ‘**’ 0.01 ‘*’ 0.05 ‘.’ 0.1 ‘ ’ 1

(Dispersion parameter for binomial family taken to be 1)

    Null deviance: 1561.8  on 1152  degrees of freedom
Residual deviance: 1134.0  on 1127  degrees of freedom
  (1545 observations deleted due to missingness)
AIC: 1186

Number of Fisher Scoring iterations: 5

> AIC(modelo2)
[1] 1186.03
> modelo2=glm(v41~v01+v02+v09+v11+v12+v14+v15+v16+v18+v19+v20+v21+v24+v25+v26+v27+v28+v31+v32+v33+v34+v35+v38+v40+v43,data = dados, family = binomial(link="logit"))
> summary(modelo2)

Call:
glm(formula = v41 ~ v01 + v02 + v09 + v11 + v12 + v14 + v15 + 
    v16 + v18 + v19 + v20 + v21 + v24 + v25 + v26 + v27 + v28 + 
    v31 + v32 + v33 + v34 + v35 + v38 + v40 + v43, family = binomial(link = "logit"), 
    data = dados)

Deviance Residuals: 
    Min       1Q   Median       3Q      Max  
-2.3761  -0.7671  -0.3472   0.7947   2.6756  

Coefficients:
             Estimate Std. Error z value Pr(>|z|)    
(Intercept) -21.92351  731.48112  -0.030  0.97609    
v01          -0.98766    0.21984  -4.493 7.04e-06 ***
v02          -0.38781    0.20650  -1.878  0.06038 .  
v09           0.20936    0.16108   1.300  0.19370    
v11          -0.35136    0.32583  -1.078  0.28088    
v12           0.09488    0.15846   0.599  0.54934    
v14          13.99525  365.74019   0.038  0.96948    
v15          13.80812  365.74012   0.038  0.96988    
v16          14.40340  365.74000   0.039  0.96859    
v18          -0.20965    0.29539  -0.710  0.47787    
v19          -0.28870    0.29160  -0.990  0.32214    
v20          -0.34224    0.27901  -1.227  0.21997    
v21          -0.87058    0.49509  -1.758  0.07867 .  
v24           0.58631    0.40413   1.451  0.14684    
v25          -1.10707    0.39138  -2.829  0.00467 ** 
v26          -0.61574    0.15681  -3.927 8.62e-05 ***
v27          -0.43128    0.16409  -2.628  0.00858 ** 
v28          -1.04960    0.15983  -6.567 5.13e-11 ***
v31          -0.23314    0.15788  -1.477  0.13974    
v32          -0.28840    0.15717  -1.835  0.06652 .  
v33          -0.75149    0.16115  -4.663 3.11e-06 ***
v34           0.52990    0.36963   1.434  0.15170    
v35          -0.27994    0.16191  -1.729  0.08381 .  
v38           0.69184    0.16971   4.077 4.57e-05 ***
v40          -1.85235    0.58132  -3.186  0.00144 ** 
v43          -0.38178    0.15641  -2.441  0.01465 *  
---
Signif. codes:  0 ‘***’ 0.001 ‘**’ 0.01 ‘*’ 0.05 ‘.’ 0.1 ‘ ’ 1

(Dispersion parameter for binomial family taken to be 1)

    Null deviance: 1592.9  on 1174  degrees of freedom
Residual deviance: 1155.0  on 1149  degrees of freedom
  (1523 observations deleted due to missingness)
AIC: 1207

Number of Fisher Scoring iterations: 12

> AIC(modelo2)
[1] 1207.025
> modelo2=glm(v41~v01+v02+v07+v09+v11+v14+v15+v16+v18+v19+v20+v21+v24+v25+v26+v27+v28+v31+v32+v33+v34+v35+v38+v40+v43,data = dados, family = binomial(link="logit"))
> summary(modelo2)

Call:
glm(formula = v41 ~ v01 + v02 + v07 + v09 + v11 + v14 + v15 + 
    v16 + v18 + v19 + v20 + v21 + v24 + v25 + v26 + v27 + v28 + 
    v31 + v32 + v33 + v34 + v35 + v38 + v40 + v43, family = binomial(link = "logit"), 
    data = dados)

Deviance Residuals: 
    Min       1Q   Median       3Q      Max  
-2.4217  -0.7673  -0.3388   0.7747   2.6806  

Coefficients:
             Estimate Std. Error z value Pr(>|z|)    
(Intercept) -21.22329  739.41879  -0.029 0.977102    
v01          -0.94799    0.22049  -4.299 1.71e-05 ***
v02          -0.34434    0.20161  -1.708 0.087652 .  
v07          -0.08977    0.16417  -0.547 0.584512    
v09           0.18753    0.16296   1.151 0.249825    
v11          -0.46321    0.31529  -1.469 0.141786    
v14          13.92329  369.70904   0.038 0.969959    
v15          13.72536  369.70896   0.037 0.970386    
v16          14.42979  369.70885   0.039 0.968866    
v18          -0.41492    0.30407  -1.365 0.172403    
v19          -0.46907    0.29961  -1.566 0.117434    
v20          -0.50272    0.28613  -1.757 0.078930 .  
v21          -0.83770    0.49716  -1.685 0.091995 .  
v24           0.55291    0.40693   1.359 0.174237    
v25          -1.05980    0.39353  -2.693 0.007080 ** 
v26          -0.65676    0.15773  -4.164 3.13e-05 ***
v27          -0.42202    0.16512  -2.556 0.010594 *  
v28          -1.05962    0.16081  -6.589 4.42e-11 ***
v31          -0.28366    0.15873  -1.787 0.073918 .  
v32          -0.27774    0.15857  -1.751 0.079865 .  
v33          -0.72824    0.16203  -4.494 6.98e-06 ***
v34           0.57232    0.38558   1.484 0.137723    
v35          -0.25283    0.16394  -1.542 0.123013    
v38           0.72842    0.17098   4.260 2.04e-05 ***
v40          -1.93935    0.57733  -3.359 0.000782 ***
v43          -0.39394    0.15791  -2.495 0.012606 *  
---
Signif. codes:  0 ‘***’ 0.001 ‘**’ 0.01 ‘*’ 0.05 ‘.’ 0.1 ‘ ’ 1

(Dispersion parameter for binomial family taken to be 1)

    Null deviance: 1578.4  on 1165  degrees of freedom
Residual deviance: 1139.1  on 1140  degrees of freedom
  (1532 observations deleted due to missingness)
AIC: 1191.1

Number of Fisher Scoring iterations: 12

> AIC(modelo2)
[1] 1191.112
> modelo2=glm(v41~v01+v02+v07+v11+v12+v14+v15+v16+v18+v19+v20+v21+v24+v25+v26+v27+v28+v31+v32+v33+v34+v35+v38+v40+v43,data = dados, family = binomial(link="logit"))
> summary(modelo2)

Call:
glm(formula = v41 ~ v01 + v02 + v07 + v11 + v12 + v14 + v15 + 
    v16 + v18 + v19 + v20 + v21 + v24 + v25 + v26 + v27 + v28 + 
    v31 + v32 + v33 + v34 + v35 + v38 + v40 + v43, family = binomial(link = "logit"), 
    data = dados)

Deviance Residuals: 
    Min       1Q   Median       3Q      Max  
-2.3141  -0.7722  -0.3433   0.7863   2.7363  

Coefficients:
             Estimate Std. Error z value Pr(>|z|)    
(Intercept) -21.36447  735.18216  -0.029  0.97682    
v01          -0.98877    0.22349  -4.424 9.68e-06 ***
v02          -0.36517    0.21060  -1.734  0.08294 .  
v07          -0.07365    0.16460  -0.447  0.65455    
v11          -0.38208    0.32943  -1.160  0.24612    
v12           0.11267    0.16015   0.703  0.48175    
v14          13.90770  367.59070   0.038  0.96982    
v15          13.68250  367.59063   0.037  0.97031    
v16          14.39538  367.59051   0.039  0.96876    
v18          -0.40032    0.30503  -1.312  0.18938    
v19          -0.46266    0.30032  -1.541  0.12343    
v20          -0.46824    0.28742  -1.629  0.10330    
v21          -0.80494    0.49878  -1.614  0.10657    
v24           0.57141    0.41222   1.386  0.16569    
v25          -1.05990    0.39347  -2.694  0.00707 ** 
v26          -0.64544    0.15861  -4.069 4.71e-05 ***
v27          -0.43704    0.16533  -2.644  0.00820 ** 
v28          -1.05855    0.16094  -6.577 4.79e-11 ***
v31          -0.25225    0.15940  -1.583  0.11353    
v32          -0.27063    0.15902  -1.702  0.08879 .  
v33          -0.72290    0.16231  -4.454 8.43e-06 ***
v34           0.56440    0.38428   1.469  0.14191    
v35          -0.25736    0.16419  -1.567  0.11701    
v38           0.72665    0.17150   4.237 2.26e-05 ***
v40          -1.86835    0.58535  -3.192  0.00141 ** 
v43          -0.39023    0.15764  -2.475  0.01331 *  
---
Signif. codes:  0 ‘***’ 0.001 ‘**’ 0.01 ‘*’ 0.05 ‘.’ 0.1 ‘ ’ 1

(Dispersion parameter for binomial family taken to be 1)

    Null deviance: 1561.8  on 1152  degrees of freedom
Residual deviance: 1132.0  on 1127  degrees of freedom
  (1545 observations deleted due to missingness)
AIC: 1184

Number of Fisher Scoring iterations: 12

> AIC(modelo2)
[1] 1184.011
> modelo2=glm(v41~v01+v02+v07+v11+v12+v15+v16+v18+v19+v20+v21+v24+v25+v26+v27+v28+v31+v32+v33+v34+v35+v38+v40+v43,data = dados, family = binomial(link="logit"))
> summary(modelo2)

Call:
glm(formula = v41 ~ v01 + v02 + v07 + v11 + v12 + v15 + v16 + 
    v18 + v19 + v20 + v21 + v24 + v25 + v26 + v27 + v28 + v31 + 
    v32 + v33 + v34 + v35 + v38 + v40 + v43, family = binomial(link = "logit"), 
    data = dados)

Deviance Residuals: 
    Min       1Q   Median       3Q      Max  
-2.3159  -0.7725  -0.3413   0.7895   2.7385  

Coefficients:
            Estimate Std. Error z value Pr(>|z|)    
(Intercept)  6.27090    1.33587   4.694 2.68e-06 ***
v01         -0.98936    0.22251  -4.446 8.74e-06 ***
v02         -0.34747    0.20974  -1.657  0.09759 .  
v07         -0.06589    0.16439  -0.401  0.68854    
v11         -0.41204    0.32701  -1.260  0.20766    
v12          0.10144    0.15991   0.634  0.52585    
v15         -0.08370    0.47269  -0.177  0.85945    
v16          0.64333    0.40628   1.583  0.11332    
v18         -0.42175    0.30374  -1.389  0.16498    
v19         -0.47203    0.29955  -1.576  0.11507    
v20         -0.46586    0.28648  -1.626  0.10392    
v21         -0.75099    0.49459  -1.518  0.12891    
v24          0.61621    0.40547   1.520  0.12857    
v25         -1.07778    0.39389  -2.736  0.00622 ** 
v26         -0.64972    0.15823  -4.106 4.02e-05 ***
v27         -0.42595    0.16513  -2.580  0.00989 ** 
v28         -1.04486    0.16063  -6.505 7.79e-11 ***
v31         -0.24309    0.15924  -1.527  0.12687    
v32         -0.26638    0.15898  -1.675  0.09384 .  
v33         -0.74446    0.16164  -4.606 4.11e-06 ***
v34          0.58231    0.38415   1.516  0.12955    
v35         -0.25777    0.16423  -1.570  0.11651    
v38          0.71823    0.17130   4.193 2.75e-05 ***
v40         -1.86984    0.58577  -3.192  0.00141 ** 
v43         -0.38728    0.15751  -2.459  0.01394 *  
---
Signif. codes:  0 ‘***’ 0.001 ‘**’ 0.01 ‘*’ 0.05 ‘.’ 0.1 ‘ ’ 1

(Dispersion parameter for binomial family taken to be 1)

    Null deviance: 1561.8  on 1152  degrees of freedom
Residual deviance: 1135.2  on 1128  degrees of freedom
  (1545 observations deleted due to missingness)
AIC: 1185.2

Number of Fisher Scoring iterations: 5

> AIC(modelo2)
[1] 1185.226
> modelo2=glm(v41~v01+v02+v07+v11+v12+v14+v16+v18+v19+v20+v21+v24+v25+v26+v27+v28+v31+v32+v33+v34+v35+v38+v40+v43,data = dados, family = binomial(link="logit"))
> summary(modelo2)

Call:
glm(formula = v41 ~ v01 + v02 + v07 + v11 + v12 + v14 + v16 + 
    v18 + v19 + v20 + v21 + v24 + v25 + v26 + v27 + v28 + v31 + 
    v32 + v33 + v34 + v35 + v38 + v40 + v43, family = binomial(link = "logit"), 
    data = dados)

Deviance Residuals: 
    Min       1Q   Median       3Q      Max  
-2.3340  -0.7709  -0.3422   0.7842   2.7340  

Coefficients:
            Estimate Std. Error z value Pr(>|z|)    
(Intercept)  5.88765    1.32512   4.443 8.87e-06 ***
v01         -0.98276    0.22263  -4.414 1.01e-05 ***
v02         -0.34764    0.20970  -1.658  0.09736 .  
v07         -0.07095    0.16451  -0.431  0.66627    
v11         -0.41825    0.32723  -1.278  0.20120    
v12          0.10002    0.15983   0.626  0.53146    
v14          0.31140    0.47811   0.651  0.51485    
v16          0.80110    0.31455   2.547  0.01087 *  
v18         -0.40674    0.30378  -1.339  0.18059    
v19         -0.45632    0.29938  -1.524  0.12745    
v20         -0.45169    0.28620  -1.578  0.11450    
v21         -0.78272    0.49799  -1.572  0.11600    
v24          0.61315    0.40622   1.509  0.13119    
v25         -1.07130    0.39340  -2.723  0.00647 ** 
v26         -0.65509    0.15827  -4.139 3.49e-05 ***
v27         -0.42620    0.16518  -2.580  0.00987 ** 
v28         -1.05015    0.16086  -6.528 6.65e-11 ***
v31         -0.24447    0.15928  -1.535  0.12483    
v32         -0.26113    0.15889  -1.644  0.10028    
v33         -0.74181    0.16171  -4.587 4.49e-06 ***
v34          0.58095    0.38413   1.512  0.13044    
v35         -0.25310    0.16421  -1.541  0.12324    
v38          0.71726    0.17141   4.185 2.86e-05 ***
v40         -1.87651    0.58608  -3.202  0.00137 ** 
v43         -0.38551    0.15759  -2.446  0.01443 *  
---
Signif. codes:  0 ‘***’ 0.001 ‘**’ 0.01 ‘*’ 0.05 ‘.’ 0.1 ‘ ’ 1

(Dispersion parameter for binomial family taken to be 1)

    Null deviance: 1561.8  on 1152  degrees of freedom
Residual deviance: 1134.8  on 1128  degrees of freedom
  (1545 observations deleted due to missingness)
AIC: 1184.8

Number of Fisher Scoring iterations: 5

> AIC(modelo2)
[1] 1184.832
> modelo2=glm(v41~v01+v02+v07+v11+v12+v14+v15+v18+v19+v20+v21+v24+v25+v26+v27+v28+v31+v32+v33+v34+v35+v38+v40+v43,data = dados, family = binomial(link="logit"))
> summary(modelo2)

Call:
glm(formula = v41 ~ v01 + v02 + v07 + v11 + v12 + v14 + v15 + 
    v18 + v19 + v20 + v21 + v24 + v25 + v26 + v27 + v28 + v31 + 
    v32 + v33 + v34 + v35 + v38 + v40 + v43, family = binomial(link = "logit"), 
    data = dados)

Deviance Residuals: 
    Min       1Q   Median       3Q      Max  
-2.3125  -0.7748  -0.3441   0.7869   2.7204  

Coefficients:
            Estimate Std. Error z value Pr(>|z|)    
(Intercept)  7.32126    1.38408   5.290 1.23e-07 ***
v01         -0.98286    0.22239  -4.419 9.90e-06 ***
v02         -0.34644    0.20961  -1.653  0.09838 .  
v07         -0.07833    0.16430  -0.477  0.63354    
v11         -0.43289    0.32669  -1.325  0.18515    
v12          0.10006    0.15982   0.626  0.53128    
v14         -0.45931    0.41709  -1.101  0.27080    
v15         -0.70089    0.31923  -2.196  0.02812 *  
v18         -0.38260    0.30261  -1.264  0.20611    
v19         -0.43153    0.29809  -1.448  0.14771    
v20         -0.43397    0.28509  -1.522  0.12796    
v21         -0.78215    0.49770  -1.572  0.11606    
v24          0.64216    0.40438   1.588  0.11229    
v25         -1.06896    0.39320  -2.719  0.00656 ** 
v26         -0.65295    0.15818  -4.128 3.66e-05 ***
v27         -0.42282    0.16505  -2.562  0.01041 *  
v28         -1.04418    0.16065  -6.500 8.04e-11 ***
v31         -0.24061    0.15912  -1.512  0.13049    
v32         -0.25951    0.15879  -1.634  0.10219    
v33         -0.74850    0.16156  -4.633 3.61e-06 ***
v34          0.57587    0.38386   1.500  0.13356    
v35         -0.24958    0.16403  -1.522  0.12812    
v38          0.71221    0.17116   4.161 3.17e-05 ***
v40         -1.86563    0.58568  -3.185  0.00145 ** 
v43         -0.37977    0.15739  -2.413  0.01583 *  
---
Signif. codes:  0 ‘***’ 0.001 ‘**’ 0.01 ‘*’ 0.05 ‘.’ 0.1 ‘ ’ 1

(Dispersion parameter for binomial family taken to be 1)

    Null deviance: 1561.8  on 1152  degrees of freedom
Residual deviance: 1136.5  on 1128  degrees of freedom
  (1545 observations deleted due to missingness)
AIC: 1186.5

Number of Fisher Scoring iterations: 5

> AIC(modelo2)
[1] 1186.513
> modelo2=glm(v41~v01+v02+v11+v12+v14+v15+v16+v18+v19+v20+v21+v24+v25+v26+v27+v28+v31+v32+v33+v34+v35+v38+v40+v43,data = dados, family = binomial(link="logit"))
> summary(modelo2)

Call:
glm(formula = v41 ~ v01 + v02 + v11 + v12 + v14 + v15 + v16 + 
    v18 + v19 + v20 + v21 + v24 + v25 + v26 + v27 + v28 + v31 + 
    v32 + v33 + v34 + v35 + v38 + v40 + v43, family = binomial(link = "logit"), 
    data = dados)

Deviance Residuals: 
    Min       1Q   Median       3Q      Max  
-2.3219  -0.7755  -0.3500   0.7951   2.7322  

Coefficients:
            Estimate Std. Error z value Pr(>|z|)    
(Intercept) -21.7336   731.6159  -0.030  0.97630    
v01          -1.0157     0.2188  -4.642 3.46e-06 ***
v02          -0.3821     0.2064  -1.851  0.06414 .  
v11          -0.3406     0.3256  -1.046  0.29547    
v12           0.0887     0.1583   0.560  0.57536    
v14          13.9513   365.8076   0.038  0.96958    
v15          13.7391   365.8075   0.038  0.97004    
v16          14.3319   365.8074   0.039  0.96875    
v18          -0.2223     0.2947  -0.754  0.45056    
v19          -0.2992     0.2911  -1.028  0.30411    
v20          -0.3375     0.2786  -1.211  0.22575    
v21          -0.8595     0.4956  -1.734  0.08287 .  
v24           0.5752     0.4037   1.425  0.15422    
v25          -1.1087     0.3916  -2.831  0.00464 ** 
v26          -0.6130     0.1566  -3.914 9.08e-05 ***
v27          -0.4338     0.1640  -2.646  0.00816 ** 
v28          -1.0607     0.1595  -6.651 2.91e-11 ***
v31          -0.2314     0.1578  -1.466  0.14260    
v32          -0.2870     0.1570  -1.828  0.06756 .  
v33          -0.7558     0.1610  -4.695 2.66e-06 ***
v34           0.5142     0.3688   1.394  0.16327    
v35          -0.2766     0.1617  -1.710  0.08720 .  
v38           0.6933     0.1697   4.085 4.40e-05 ***
v40          -1.8451     0.5808  -3.177  0.00149 ** 
v43          -0.3627     0.1557  -2.329  0.01988 *  
---
Signif. codes:  0 ‘***’ 0.001 ‘**’ 0.01 ‘*’ 0.05 ‘.’ 0.1 ‘ ’ 1

(Dispersion parameter for binomial family taken to be 1)

    Null deviance: 1592.9  on 1174  degrees of freedom
Residual deviance: 1156.7  on 1150  degrees of freedom
  (1523 observations deleted due to missingness)
AIC: 1206.7

Number of Fisher Scoring iterations: 12

> AIC(modelo2)
[1] 1206.711
> modelo2=glm(v41~v01+v02+v07+v11+v14+v15+v16+v18+v19+v20+v21+v24+v25+v26+v27+v28+v31+v32+v33+v34+v35+v38+v40+v43,data = dados, family = binomial(link="logit"))
> summary(modelo2)

Call:
glm(formula = v41 ~ v01 + v02 + v07 + v11 + v14 + v15 + v16 + 
    v18 + v19 + v20 + v21 + v24 + v25 + v26 + v27 + v28 + v31 + 
    v32 + v33 + v34 + v35 + v38 + v40 + v43, family = binomial(link = "logit"), 
    data = dados)

Deviance Residuals: 
    Min       1Q   Median       3Q      Max  
-2.3767  -0.7716  -0.3389   0.7780   2.7308  

Coefficients:
             Estimate Std. Error z value Pr(>|z|)    
(Intercept) -21.06452  739.67413  -0.028 0.977281    
v01          -0.97284    0.21937  -4.435 9.22e-06 ***
v02          -0.34050    0.20147  -1.690 0.091020 .  
v07          -0.08412    0.16400  -0.513 0.608030    
v11          -0.45167    0.31517  -1.433 0.151824    
v14          13.88438  369.83671   0.038 0.970053    
v15          13.66742  369.83664   0.037 0.970521    
v16          14.36880  369.83652   0.039 0.969009    
v18          -0.42397    0.30353  -1.397 0.162478    
v19          -0.47626    0.29916  -1.592 0.111389    
v20          -0.49803    0.28570  -1.743 0.081305 .  
v21          -0.82495    0.49732  -1.659 0.097158 .  
v24           0.54251    0.40705   1.333 0.182595    
v25          -1.05807    0.39370  -2.687 0.007199 ** 
v26          -0.65563    0.15760  -4.160 3.18e-05 ***
v27          -0.42563    0.16501  -2.579 0.009898 ** 
v28          -1.06960    0.16048  -6.665 2.65e-11 ***
v31          -0.28217    0.15868  -1.778 0.075360 .  
v32          -0.27628    0.15842  -1.744 0.081152 .  
v33          -0.73278    0.16188  -4.527 5.99e-06 ***
v34           0.56197    0.38495   1.460 0.144332    
v35          -0.24877    0.16375  -1.519 0.128712    
v38           0.72891    0.17098   4.263 2.02e-05 ***
v40          -1.94292    0.57684  -3.368 0.000757 ***
v43          -0.37720    0.15727  -2.398 0.016465 *  
---
Signif. codes:  0 ‘***’ 0.001 ‘**’ 0.01 ‘*’ 0.05 ‘.’ 0.1 ‘ ’ 1

(Dispersion parameter for binomial family taken to be 1)

    Null deviance: 1578.4  on 1165  degrees of freedom
Residual deviance: 1140.4  on 1141  degrees of freedom
  (1532 observations deleted due to missingness)
AIC: 1190.4

Number of Fisher Scoring iterations: 12

> AIC(modelo2)
[1] 1190.434
> modelo2=glm(v41~v01+v02+v07+v12+v14+v15+v16+v18+v19+v20+v21+v24+v25+v26+v27+v28+v31+v32+v33+v34+v35+v38+v40+v43,data = dados, family = binomial(link="logit"))
> summary(modelo2)

Call:
glm(formula = v41 ~ v01 + v02 + v07 + v12 + v14 + v15 + v16 + 
    v18 + v19 + v20 + v21 + v24 + v25 + v26 + v27 + v28 + v31 + 
    v32 + v33 + v34 + v35 + v38 + v40 + v43, family = binomial(link = "logit"), 
    data = dados)

Deviance Residuals: 
    Min       1Q   Median       3Q      Max  
-2.3189  -0.7773  -0.3441   0.7823   2.8609  

Coefficients:
             Estimate Std. Error z value Pr(>|z|)    
(Intercept) -22.01120  745.25502  -0.030  0.97644    
v01          -1.01704    0.22248  -4.571 4.85e-06 ***
v02          -0.39359    0.20959  -1.878  0.06039 .  
v07          -0.07517    0.16434  -0.457  0.64739    
v12           0.16839    0.15277   1.102  0.27035    
v14          14.01867  372.62723   0.038  0.96999    
v15          13.82424  372.62716   0.037  0.97041    
v16          14.53212  372.62704   0.039  0.96889    
v18          -0.38035    0.30364  -1.253  0.21034    
v19          -0.43988    0.29855  -1.473  0.14064    
v20          -0.43920    0.28548  -1.538  0.12393    
v21          -0.77878    0.50073  -1.555  0.11988    
v24           0.56021    0.41368   1.354  0.17567    
v25          -1.05960    0.39407  -2.689  0.00717 ** 
v26          -0.64314    0.15846  -4.059 4.93e-05 ***
v27          -0.44272    0.16510  -2.681  0.00733 ** 
v28          -1.05854    0.16081  -6.582 4.63e-11 ***
v31          -0.24619    0.15924  -1.546  0.12210    
v32          -0.27179    0.15893  -1.710  0.08725 .  
v33          -0.72037    0.16213  -4.443 8.87e-06 ***
v34           0.56064    0.38481   1.457  0.14514    
v35          -0.26431    0.16389  -1.613  0.10680    
v38           0.72226    0.17120   4.219 2.46e-05 ***
v40          -1.88795    0.58283  -3.239  0.00120 ** 
v43          -0.39623    0.15751  -2.515  0.01189 *  
---
Signif. codes:  0 ‘***’ 0.001 ‘**’ 0.01 ‘*’ 0.05 ‘.’ 0.1 ‘ ’ 1

(Dispersion parameter for binomial family taken to be 1)

    Null deviance: 1561.8  on 1152  degrees of freedom
Residual deviance: 1133.4  on 1128  degrees of freedom
  (1545 observations deleted due to missingness)
AIC: 1183.4

Number of Fisher Scoring iterations: 12

> AIC(modelo2)
[1] 1183.363
> modelo2=glm(v41~v01+v02+v07+v12+v15+v16+v18+v19+v20+v21+v24+v25+v26+v27+v28+v31+v32+v33+v34+v35+v38+v40+v43,data = dados, family = binomial(link="logit"))
> summary(modelo2)

Call:
glm(formula = v41 ~ v01 + v02 + v07 + v12 + v15 + v16 + v18 + 
    v19 + v20 + v21 + v24 + v25 + v26 + v27 + v28 + v31 + v32 + 
    v33 + v34 + v35 + v38 + v40 + v43, family = binomial(link = "logit"), 
    data = dados)

Deviance Residuals: 
    Min       1Q   Median       3Q      Max  
-2.3206  -0.7786  -0.3407   0.7875   2.8738  

Coefficients:
            Estimate Std. Error z value Pr(>|z|)    
(Intercept)  5.78674    1.27628   4.534 5.79e-06 ***
v01         -1.02263    0.22126  -4.622 3.80e-06 ***
v02         -0.37942    0.20866  -1.818  0.06901 .  
v07         -0.06786    0.16410  -0.413  0.67924    
v12          0.16251    0.15239   1.066  0.28625    
v15         -0.03932    0.47234  -0.083  0.93366    
v16          0.68190    0.40662   1.677  0.09354 .  
v18         -0.39771    0.30207  -1.317  0.18797    
v19         -0.44475    0.29745  -1.495  0.13487    
v20         -0.43106    0.28410  -1.517  0.12920    
v21         -0.71479    0.49613  -1.441  0.14966    
v24          0.61576    0.40681   1.514  0.13012    
v25         -1.07912    0.39460  -2.735  0.00624 ** 
v26         -0.64611    0.15804  -4.088 4.35e-05 ***
v27         -0.43121    0.16490  -2.615  0.00893 ** 
v28         -1.04406    0.16049  -6.506 7.74e-11 ***
v31         -0.23590    0.15905  -1.483  0.13802    
v32         -0.26706    0.15889  -1.681  0.09280 .  
v33         -0.74309    0.16146  -4.602 4.18e-06 ***
v34          0.57953    0.38474   1.506  0.13200    
v35         -0.26521    0.16391  -1.618  0.10566    
v38          0.71291    0.17095   4.170 3.04e-05 ***
v40         -1.89053    0.58322  -3.242  0.00119 ** 
v43         -0.39372    0.15736  -2.502  0.01235 *  
---
Signif. codes:  0 ‘***’ 0.001 ‘**’ 0.01 ‘*’ 0.05 ‘.’ 0.1 ‘ ’ 1

(Dispersion parameter for binomial family taken to be 1)

    Null deviance: 1561.8  on 1152  degrees of freedom
Residual deviance: 1136.8  on 1129  degrees of freedom
  (1545 observations deleted due to missingness)
AIC: 1184.8

Number of Fisher Scoring iterations: 5

> AIC(modelo2)
[1] 1184.823
> modelo2=glm(v41~v01+v02+v07+v12+v14+v16+v18+v19+v20+v21+v24+v25+v26+v27+v28+v31+v32+v33+v34+v35+v38+v40+v43,data = dados, family = binomial(link="logit"))
> summary(modelo2)

Call:
glm(formula = v41 ~ v01 + v02 + v07 + v12 + v14 + v16 + v18 + 
    v19 + v20 + v21 + v24 + v25 + v26 + v27 + v28 + v31 + v32 + 
    v33 + v34 + v35 + v38 + v40 + v43, family = binomial(link = "logit"), 
    data = dados)

Deviance Residuals: 
    Min       1Q   Median       3Q      Max  
-2.3338  -0.7754  -0.3417   0.7871   2.8715  

Coefficients:
            Estimate Std. Error z value Pr(>|z|)    
(Intercept)  5.46912    1.27867   4.277 1.89e-05 ***
v01         -1.01614    0.22142  -4.589 4.45e-06 ***
v02         -0.37967    0.20865  -1.820  0.06881 .  
v07         -0.07316    0.16421  -0.446  0.65595    
v12          0.16164    0.15237   1.061  0.28877    
v14          0.28484    0.47907   0.595  0.55213    
v16          0.80170    0.31421   2.551  0.01073 *  
v18         -0.38164    0.30201  -1.264  0.20634    
v19         -0.42763    0.29714  -1.439  0.15011    
v20         -0.41517    0.28363  -1.464  0.14326    
v21         -0.74952    0.49991  -1.499  0.13380    
v24          0.61324    0.40744   1.505  0.13230    
v25         -1.07201    0.39406  -2.720  0.00652 ** 
v26         -0.65201    0.15810  -4.124 3.72e-05 ***
v27         -0.43132    0.16495  -2.615  0.00893 ** 
v28         -1.04945    0.16071  -6.530 6.57e-11 ***
v31         -0.23703    0.15908  -1.490  0.13622    
v32         -0.26140    0.15878  -1.646  0.09971 .  
v33         -0.74076    0.16151  -4.586 4.51e-06 ***
v34          0.57847    0.38474   1.504  0.13270    
v35         -0.26024    0.16390  -1.588  0.11233    
v38          0.71173    0.17106   4.161 3.17e-05 ***
v40         -1.89817    0.58345  -3.253  0.00114 ** 
v43         -0.39179    0.15746  -2.488  0.01284 *  
---
Signif. codes:  0 ‘***’ 0.001 ‘**’ 0.01 ‘*’ 0.05 ‘.’ 0.1 ‘ ’ 1

(Dispersion parameter for binomial family taken to be 1)

    Null deviance: 1561.8  on 1152  degrees of freedom
Residual deviance: 1136.5  on 1129  degrees of freedom
  (1545 observations deleted due to missingness)
AIC: 1184.5

Number of Fisher Scoring iterations: 5

> AIC(modelo2)
[1] 1184.476
> modelo2=glm(v41~v01+v02+v07+v12+v14+v15+v18+v19+v20+v21+v24+v25+v26+v27+v28+v31+v32+v33+v34+v35+v38+v40+v43,data = dados, family = binomial(link="logit"))
> summary(modelo2)

Call:
glm(formula = v41 ~ v01 + v02 + v07 + v12 + v14 + v15 + v18 + 
    v19 + v20 + v21 + v24 + v25 + v26 + v27 + v28 + v31 + v32 + 
    v33 + v34 + v35 + v38 + v40 + v43, family = binomial(link = "logit"), 
    data = dados)

Deviance Residuals: 
    Min       1Q   Median       3Q      Max  
-2.3171  -0.7799  -0.3446   0.7879   2.8621  

Coefficients:
            Estimate Std. Error z value Pr(>|z|)    
(Intercept)   6.8766     1.3368   5.144 2.69e-07 ***
v01          -1.0175     0.2212  -4.599 4.24e-06 ***
v02          -0.3800     0.2085  -1.822  0.06841 .  
v07          -0.0811     0.1640  -0.495  0.62092    
v12           0.1642     0.1523   1.078  0.28111    
v14          -0.4855     0.4188  -1.159  0.24627    
v15          -0.6928     0.3189  -2.173  0.02980 *  
v18          -0.3549     0.3008  -1.180  0.23799    
v19          -0.4003     0.2958  -1.353  0.17594    
v20          -0.3954     0.2826  -1.399  0.16172    
v21          -0.7483     0.4997  -1.497  0.13428    
v24           0.6435     0.4063   1.584  0.11329    
v25          -1.0692     0.3938  -2.715  0.00663 ** 
v26          -0.6494     0.1580  -4.110 3.95e-05 ***
v27          -0.4282     0.1648  -2.598  0.00938 ** 
v28          -1.0432     0.1605  -6.501 8.00e-11 ***
v31          -0.2328     0.1589  -1.465  0.14289    
v32          -0.2600     0.1587  -1.638  0.10139    
v33          -0.7473     0.1614  -4.630 3.65e-06 ***
v34           0.5720     0.3844   1.488  0.13672    
v35          -0.2567     0.1637  -1.568  0.11682    
v38           0.7063     0.1708   4.135 3.54e-05 ***
v40          -1.8866     0.5829  -3.237  0.00121 ** 
v43          -0.3860     0.1573  -2.455  0.01410 *  
---
Signif. codes:  0 ‘***’ 0.001 ‘**’ 0.01 ‘*’ 0.05 ‘.’ 0.1 ‘ ’ 1

(Dispersion parameter for binomial family taken to be 1)

    Null deviance: 1561.8  on 1152  degrees of freedom
Residual deviance: 1138.3  on 1129  degrees of freedom
  (1545 observations deleted due to missingness)
AIC: 1186.3

Number of Fisher Scoring iterations: 5

> AIC(modelo2)
[1] 1186.28
> modelo2=glm(v41~v01+v02+v12+v14+v15+v16+v18+v19+v20+v21+v24+v25+v26+v27+v28+v31+v32+v33+v34+v35+v38+v40+v43,data = dados, family = binomial(link="logit"))
> summary(modelo2)

Call:
glm(formula = v41 ~ v01 + v02 + v12 + v14 + v15 + v16 + v18 + 
    v19 + v20 + v21 + v24 + v25 + v26 + v27 + v28 + v31 + v32 + 
    v33 + v34 + v35 + v38 + v40 + v43, family = binomial(link = "logit"), 
    data = dados)

Deviance Residuals: 
    Min       1Q   Median       3Q      Max  
-2.3263  -0.7787  -0.3510   0.7949   2.8439  

Coefficients:
            Estimate Std. Error z value Pr(>|z|)    
(Intercept) -22.2960   741.7271  -0.030  0.97602    
v01          -1.0400     0.2178  -4.774 1.80e-06 ***
v02          -0.4062     0.2055  -1.977  0.04808 *  
v12           0.1382     0.1511   0.914  0.36051    
v14          14.0475   370.8633   0.038  0.96979    
v15          13.8633   370.8632   0.037  0.97018    
v16          14.4520   370.8631   0.039  0.96892    
v18          -0.2078     0.2937  -0.707  0.47930    
v19          -0.2814     0.2897  -0.971  0.33133    
v20          -0.3140     0.2770  -1.134  0.25697    
v21          -0.8410     0.4971  -1.692  0.09068 .  
v24           0.5638     0.4049   1.393  0.16376    
v25          -1.1082     0.3921  -2.826  0.00471 ** 
v26          -0.6112     0.1565  -3.905 9.41e-05 ***
v27          -0.4405     0.1638  -2.690  0.00714 ** 
v28          -1.0608     0.1594  -6.656 2.82e-11 ***
v31          -0.2253     0.1577  -1.429  0.15309    
v32          -0.2891     0.1570  -1.842  0.06548 .  
v33          -0.7533     0.1608  -4.684 2.81e-06 ***
v34           0.5119     0.3689   1.387  0.16532    
v35          -0.2816     0.1615  -1.744  0.08119 .  
v38           0.6894     0.1694   4.068 4.74e-05 ***
v40          -1.8629     0.5784  -3.221  0.00128 ** 
v43          -0.3697     0.1556  -2.376  0.01751 *  
---
Signif. codes:  0 ‘***’ 0.001 ‘**’ 0.01 ‘*’ 0.05 ‘.’ 0.1 ‘ ’ 1

(Dispersion parameter for binomial family taken to be 1)

    Null deviance: 1592.9  on 1174  degrees of freedom
Residual deviance: 1157.8  on 1151  degrees of freedom
  (1523 observations deleted due to missingness)
AIC: 1205.8

Number of Fisher Scoring iterations: 12

> AIC(modelo2)
[1] 1205.81
> modelo2=glm(v41~v01+v02+v07+v14+v15+v16+v18+v19+v20+v21+v24+v25+v26+v27+v28+v31+v32+v33+v34+v35+v38+v40+v43,data = dados, family = binomial(link="logit"))
> summary(modelo2)

Call:
glm(formula = v41 ~ v01 + v02 + v07 + v14 + v15 + v16 + v18 + 
    v19 + v20 + v21 + v24 + v25 + v26 + v27 + v28 + v31 + v32 + 
    v33 + v34 + v35 + v38 + v40 + v43, family = binomial(link = "logit"), 
    data = dados)

Deviance Residuals: 
    Min       1Q   Median       3Q      Max  
-2.3911  -0.7696  -0.3429   0.7734   2.8876  

Coefficients:
             Estimate Std. Error z value Pr(>|z|)    
(Intercept) -21.79995  751.65843  -0.029 0.976863    
v01          -0.99725    0.21889  -4.556 5.21e-06 ***
v02          -0.35296    0.20152  -1.751 0.079863 .  
v07          -0.08415    0.16362  -0.514 0.607069    
v14          14.00655  375.82896   0.037 0.970271    
v15          13.82234  375.82888   0.037 0.970662    
v16          14.52610  375.82877   0.039 0.969169    
v18          -0.40115    0.30205  -1.328 0.184148    
v19          -0.44937    0.29723  -1.512 0.130578    
v20          -0.46434    0.28368  -1.637 0.101661    
v21          -0.79190    0.49888  -1.587 0.112431    
v24           0.52849    0.40849   1.294 0.195745    
v25          -1.05947    0.39473  -2.684 0.007273 ** 
v26          -0.65653    0.15737  -4.172 3.02e-05 ***
v27          -0.43383    0.16469  -2.634 0.008433 ** 
v28          -1.06908    0.16028  -6.670 2.55e-11 ***
v31          -0.27717    0.15848  -1.749 0.080294 .  
v32          -0.27736    0.15829  -1.752 0.079727 .  
v33          -0.72877    0.16163  -4.509 6.51e-06 ***
v34           0.55885    0.38601   1.448 0.147684    
v35          -0.25451    0.16347  -1.557 0.119494    
v38           0.72596    0.17063   4.255 2.09e-05 ***
v40          -1.96675    0.57284  -3.433 0.000596 ***
v43          -0.38226    0.15714  -2.433 0.014989 *  
---
Signif. codes:  0 ‘***’ 0.001 ‘**’ 0.01 ‘*’ 0.05 ‘.’ 0.1 ‘ ’ 1

(Dispersion parameter for binomial family taken to be 1)

    Null deviance: 1578.4  on 1165  degrees of freedom
Residual deviance: 1142.5  on 1142  degrees of freedom
  (1532 observations deleted due to missingness)
AIC: 1190.5

Number of Fisher Scoring iterations: 12

> AIC(modelo2)
[1] 1190.499
> modelo2=glm(v41~v01+v02+v07+v12+v14+v15+v16+v19+v20+v21+v24+v25+v26+v27+v28+v31+v32+v33+v34+v35+v38+v40+v43,data = dados, family = binomial(link="logit"))
> summary(modelo2)

Call:
glm(formula = v41 ~ v01 + v02 + v07 + v12 + v14 + v15 + v16 + 
    v19 + v20 + v21 + v24 + v25 + v26 + v27 + v28 + v31 + v32 + 
    v33 + v34 + v35 + v38 + v40 + v43, family = binomial(link = "logit"), 
    data = dados)

Deviance Residuals: 
    Min       1Q   Median       3Q      Max  
-2.2770  -0.7793  -0.3480   0.7825   2.8480  

Coefficients:
             Estimate Std. Error z value Pr(>|z|)    
(Intercept) -23.05003  733.15429  -0.031  0.97492    
v01          -0.99151    0.22105  -4.485 7.28e-06 ***
v02          -0.38309    0.20918  -1.831  0.06704 .  
v07          -0.06515    0.16409  -0.397  0.69134    
v12           0.16855    0.15267   1.104  0.26960    
v14          14.09935  366.57711   0.038  0.96932    
v15          13.84136  366.57704   0.038  0.96988    
v16          14.47852  366.57692   0.039  0.96849    
v19          -0.15103    0.18805  -0.803  0.42189    
v20          -0.16643    0.18319  -0.908  0.36363    
v21          -0.56561    0.47134  -1.200  0.23014    
v24           0.55101    0.41402   1.331  0.18323    
v25          -1.06537    0.39342  -2.708  0.00677 ** 
v26          -0.63028    0.15803  -3.988 6.66e-05 ***
v27          -0.43905    0.16506  -2.660  0.00781 ** 
v28          -1.05211    0.16066  -6.549 5.80e-11 ***
v31          -0.25704    0.15892  -1.617  0.10579    
v32          -0.26723    0.15873  -1.684  0.09227 .  
v33          -0.72003    0.16188  -4.448 8.68e-06 ***
v34           0.56342    0.38404   1.467  0.14235    
v35          -0.25179    0.16338  -1.541  0.12328    
v38           0.71947    0.17106   4.206 2.60e-05 ***
v40          -1.85989    0.58024  -3.205  0.00135 ** 
v43          -0.39822    0.15744  -2.529  0.01143 *  
---
Signif. codes:  0 ‘***’ 0.001 ‘**’ 0.01 ‘*’ 0.05 ‘.’ 0.1 ‘ ’ 1

(Dispersion parameter for binomial family taken to be 1)

    Null deviance: 1561.8  on 1152  degrees of freedom
Residual deviance: 1135.0  on 1129  degrees of freedom
  (1545 observations deleted due to missingness)
AIC: 1183

Number of Fisher Scoring iterations: 12

> AIC(modelo2)
[1] 1182.951
> modelo2=glm(v41~v01+v02+v07+v12+v15+v16+v19+v20+v21+v24+v25+v26+v27+v28+v31+v32+v33+v34+v35+v38+v40+v43,data = dados, family = binomial(link="logit"))
> summary(modelo2)

Call:
glm(formula = v41 ~ v01 + v02 + v07 + v12 + v15 + v16 + v19 + 
    v20 + v21 + v24 + v25 + v26 + v27 + v28 + v31 + v32 + v33 + 
    v34 + v35 + v38 + v40 + v43, family = binomial(link = "logit"), 
    data = dados)

Deviance Residuals: 
    Min       1Q   Median       3Q      Max  
-2.2768  -0.7804  -0.3454   0.7844   2.8602  

Coefficients:
            Estimate Std. Error z value Pr(>|z|)    
(Intercept)  4.86609    1.05998   4.591 4.42e-06 ***
v01         -0.99296    0.21957  -4.522 6.11e-06 ***
v02         -0.36617    0.20815  -1.759  0.07854 .  
v07         -0.05643    0.16381  -0.344  0.73050    
v12          0.16142    0.15229   1.060  0.28916    
v15         -0.10567    0.46862  -0.225  0.82160    
v16          0.54226    0.39149   1.385  0.16602    
v19         -0.14286    0.18786  -0.760  0.44697    
v20         -0.14611    0.18263  -0.800  0.42369    
v21         -0.49184    0.46678  -1.054  0.29202    
v24          0.59947    0.40702   1.473  0.14079    
v25         -1.08577    0.39389  -2.757  0.00584 ** 
v26         -0.63383    0.15766  -4.020 5.81e-05 ***
v27         -0.42742    0.16486  -2.593  0.00952 ** 
v28         -1.03688    0.16030  -6.468 9.91e-11 ***
v31         -0.24723    0.15872  -1.558  0.11931    
v32         -0.26235    0.15866  -1.653  0.09823 .  
v33         -0.74257    0.16121  -4.606 4.10e-06 ***
v34          0.58314    0.38393   1.519  0.12879    
v35         -0.25196    0.16337  -1.542  0.12301    
v38          0.70949    0.17078   4.154 3.26e-05 ***
v40         -1.86158    0.58050  -3.207  0.00134 ** 
v43         -0.39563    0.15727  -2.516  0.01188 *  
---
Signif. codes:  0 ‘***’ 0.001 ‘**’ 0.01 ‘*’ 0.05 ‘.’ 0.1 ‘ ’ 1

(Dispersion parameter for binomial family taken to be 1)

    Null deviance: 1561.8  on 1152  degrees of freedom
Residual deviance: 1138.6  on 1130  degrees of freedom
  (1545 observations deleted due to missingness)
AIC: 1184.6

Number of Fisher Scoring iterations: 5

> AIC(modelo2)
[1] 1184.578
> modelo2=glm(v41~v01+v02+v07+v12+v14+v16+v19+v20+v21+v24+v25+v26+v27+v28+v31+v32+v33+v34+v35+v38+v40+v43,data = dados, family = binomial(link="logit"))
> summary(modelo2)

Call:
glm(formula = v41 ~ v01 + v02 + v07 + v12 + v14 + v16 + v19 + 
    v20 + v21 + v24 + v25 + v26 + v27 + v28 + v31 + v32 + v33 + 
    v34 + v35 + v38 + v40 + v43, family = binomial(link = "logit"), 
    data = dados)

Deviance Residuals: 
    Min       1Q   Median       3Q      Max  
-2.2803  -0.7823  -0.3466   0.7821   2.8578  

Coefficients:
            Estimate Std. Error z value Pr(>|z|)    
(Intercept)  4.46193    0.99167   4.499 6.82e-06 ***
v01         -0.98773    0.21978  -4.494 6.98e-06 ***
v02         -0.36711    0.20816  -1.764  0.07780 .  
v07         -0.06229    0.16393  -0.380  0.70395    
v12          0.16078    0.15228   1.056  0.29105    
v14          0.34783    0.47520   0.732  0.46418    
v16          0.73010    0.30886   2.364  0.01809 *  
v19         -0.13815    0.18775  -0.736  0.46184    
v20         -0.14215    0.18248  -0.779  0.43599    
v21         -0.53635    0.47105  -1.139  0.25486    
v24          0.59668    0.40768   1.464  0.14331    
v25         -1.07786    0.39340  -2.740  0.00615 ** 
v26         -0.64028    0.15774  -4.059 4.93e-05 ***
v27         -0.42787    0.16491  -2.595  0.00947 ** 
v28         -1.04305    0.16056  -6.497 8.22e-11 ***
v31         -0.24820    0.15875  -1.563  0.11795    
v32         -0.25708    0.15858  -1.621  0.10499    
v33         -0.73966    0.16129  -4.586 4.52e-06 ***
v34          0.58033    0.38394   1.512  0.13065    
v35         -0.24757    0.16337  -1.515  0.12968    
v38          0.70876    0.17092   4.147 3.37e-05 ***
v40         -1.86999    0.58079  -3.220  0.00128 ** 
v43         -0.39388    0.15738  -2.503  0.01232 *  
---
Signif. codes:  0 ‘***’ 0.001 ‘**’ 0.01 ‘*’ 0.05 ‘.’ 0.1 ‘ ’ 1

(Dispersion parameter for binomial family taken to be 1)

    Null deviance: 1561.8  on 1152  degrees of freedom
Residual deviance: 1138.1  on 1130  degrees of freedom
  (1545 observations deleted due to missingness)
AIC: 1184.1

Number of Fisher Scoring iterations: 5

> AIC(modelo2)
[1] 1184.091
> modelo2=glm(v41~v01+v02+v07+v12+v14+v15+v19+v20+v21+v24+v25+v26+v27+v28+v31+v32+v33+v34+v35+v38+v40+v43,data = dados, family = binomial(link="logit"))
> summary(modelo2)

Call:
glm(formula = v41 ~ v01 + v02 + v07 + v12 + v14 + v15 + v19 + 
    v20 + v21 + v24 + v25 + v26 + v27 + v28 + v31 + v32 + v33 + 
    v34 + v35 + v38 + v40 + v43, family = binomial(link = "logit"), 
    data = dados)

Deviance Residuals: 
    Min       1Q   Median       3Q      Max  
-2.2778  -0.7818  -0.3479   0.7853   2.8497  

Coefficients:
            Estimate Std. Error z value Pr(>|z|)    
(Intercept)  5.81045    0.97574   5.955 2.60e-09 ***
v01         -0.99107    0.21960  -4.513 6.39e-06 ***
v02         -0.36865    0.20809  -1.772  0.07646 .  
v07         -0.07085    0.16371  -0.433  0.66516    
v12          0.16339    0.15221   1.073  0.28307    
v14         -0.36088    0.40380  -0.894  0.37148    
v15         -0.62781    0.31372  -2.001  0.04537 *  
v19         -0.13171    0.18752  -0.702  0.48244    
v20         -0.14210    0.18255  -0.778  0.43632    
v21         -0.55051    0.47120  -1.168  0.24268    
v24          0.62523    0.40597   1.540  0.12354    
v25         -1.07477    0.39323  -2.733  0.00627 ** 
v26         -0.63836    0.15764  -4.050 5.13e-05 ***
v27         -0.42537    0.16478  -2.581  0.00984 ** 
v28         -1.03767    0.16035  -6.471 9.71e-11 ***
v31         -0.24360    0.15857  -1.536  0.12449    
v32         -0.25616    0.15850  -1.616  0.10606    
v33         -0.74562    0.16116  -4.627 3.71e-06 ***
v34          0.57397    0.38370   1.496  0.13469    
v35         -0.24515    0.16322  -1.502  0.13310    
v38          0.70409    0.17068   4.125 3.70e-05 ***
v40         -1.86055    0.58041  -3.206  0.00135 ** 
v43         -0.38817    0.15718  -2.470  0.01353 *  
---
Signif. codes:  0 ‘***’ 0.001 ‘**’ 0.01 ‘*’ 0.05 ‘.’ 0.1 ‘ ’ 1

(Dispersion parameter for binomial family taken to be 1)

    Null deviance: 1561.8  on 1152  degrees of freedom
Residual deviance: 1139.7  on 1130  degrees of freedom
  (1545 observations deleted due to missingness)
AIC: 1185.7

Number of Fisher Scoring iterations: 5

> AIC(modelo2)
[1] 1185.688
> modelo2=glm(v41~v01+v02+v12+v14+v15+v16+v19+v20+v21+v24+v25+v26+v27+v28+v31+v32+v33+v34+v35+v38+v40+v43,data = dados, family = binomial(link="logit"))
> summary(modelo2)

Call:
glm(formula = v41 ~ v01 + v02 + v12 + v14 + v15 + v16 + v19 + 
    v20 + v21 + v24 + v25 + v26 + v27 + v28 + v31 + v32 + v33 + 
    v34 + v35 + v38 + v40 + v43, family = binomial(link = "logit"), 
    data = dados)

Deviance Residuals: 
    Min       1Q   Median       3Q      Max  
-2.3028  -0.7829  -0.3473   0.7763   2.8380  

Coefficients:
            Estimate Std. Error z value Pr(>|z|)    
(Intercept) -22.8658   734.5366  -0.031 0.975166    
v01          -1.0251     0.2166  -4.732 2.22e-06 ***
v02          -0.3996     0.2052  -1.947 0.051526 .  
v12           0.1384     0.1511   0.916 0.359639    
v14          14.0946   367.2682   0.038 0.969387    
v15          13.8742   367.2682   0.038 0.969866    
v16          14.4248   367.2681   0.039 0.968670    
v19          -0.1247     0.1859  -0.671 0.502357    
v20          -0.1658     0.1804  -0.919 0.358330    
v21          -0.7248     0.4693  -1.544 0.122482    
v24           0.5605     0.4051   1.383 0.166512    
v25          -1.1103     0.3918  -2.834 0.004599 ** 
v26          -0.6048     0.1562  -3.871 0.000108 ***
v27          -0.4385     0.1638  -2.678 0.007409 ** 
v28          -1.0578     0.1593  -6.639 3.15e-11 ***
v31          -0.2319     0.1574  -1.474 0.140534    
v32          -0.2864     0.1569  -1.826 0.067853 .  
v33          -0.7528     0.1607  -4.684 2.81e-06 ***
v34           0.5154     0.3686   1.398 0.162066    
v35          -0.2744     0.1611  -1.704 0.088473 .  
v38           0.6897     0.1694   4.070 4.69e-05 ***
v40          -1.8476     0.5770  -3.202 0.001363 ** 
v43          -0.3719     0.1556  -2.390 0.016842 *  
---
Signif. codes:  0 ‘***’ 0.001 ‘**’ 0.01 ‘*’ 0.05 ‘.’ 0.1 ‘ ’ 1

(Dispersion parameter for binomial family taken to be 1)

    Null deviance: 1592.9  on 1174  degrees of freedom
Residual deviance: 1158.3  on 1152  degrees of freedom
  (1523 observations deleted due to missingness)
AIC: 1204.3

Number of Fisher Scoring iterations: 12

> AIC(modelo2)
[1] 1204.313
> modelo2=glm(v41~v01+v02+v07+v14+v15+v16+v19+v20+v21+v24+v25+v26+v27+v28+v31+v32+v33+v34+v35+v38+v40+v43,data = dados, family = binomial(link="logit"))
> summary(modelo2)

Call:
glm(formula = v41 ~ v01 + v02 + v07 + v14 + v15 + v16 + v19 + 
    v20 + v21 + v24 + v25 + v26 + v27 + v28 + v31 + v32 + v33 + 
    v34 + v35 + v38 + v40 + v43, family = binomial(link = "logit"), 
    data = dados)

Deviance Residuals: 
    Min       1Q   Median       3Q      Max  
-2.3483  -0.7716  -0.3421   0.7687   2.8748  

Coefficients:
             Estimate Std. Error z value Pr(>|z|)    
(Intercept) -22.87203  741.64807  -0.031 0.975398    
v01          -0.97136    0.21742  -4.468 7.91e-06 ***
v02          -0.34298    0.20106  -1.706 0.088035 .  
v07          -0.07368    0.16339  -0.451 0.652026    
v14          14.08087  370.82400   0.038 0.969710    
v15          13.83048  370.82393   0.037 0.970249    
v16          14.46020  370.82382   0.039 0.968895    
v19          -0.14536    0.18784  -0.774 0.439025    
v20          -0.17735    0.18216  -0.974 0.330261    
v21          -0.56756    0.46976  -1.208 0.226977    
v24           0.52089    0.40919   1.273 0.203018    
v25          -1.06615    0.39413  -2.705 0.006828 ** 
v26          -0.64251    0.15690  -4.095 4.22e-05 ***
v27          -0.42992    0.16464  -2.611 0.009020 ** 
v28          -1.06154    0.16007  -6.632 3.31e-11 ***
v31          -0.28938    0.15813  -1.830 0.067253 .  
v32          -0.27288    0.15809  -1.726 0.084327 .  
v33          -0.72895    0.16137  -4.517 6.27e-06 ***
v34           0.56148    0.38519   1.458 0.144936    
v35          -0.24175    0.16297  -1.483 0.137976    
v38           0.72427    0.17051   4.248 2.16e-05 ***
v40          -1.93749    0.57006  -3.399 0.000677 ***
v43          -0.38386    0.15706  -2.444 0.014522 *  
---
Signif. codes:  0 ‘***’ 0.001 ‘**’ 0.01 ‘*’ 0.05 ‘.’ 0.1 ‘ ’ 1

(Dispersion parameter for binomial family taken to be 1)

    Null deviance: 1578.4  on 1165  degrees of freedom
Residual deviance: 1144.3  on 1143  degrees of freedom
  (1532 observations deleted due to missingness)
AIC: 1190.3

Number of Fisher Scoring iterations: 12

> AIC(modelo2)
[1] 1190.287
> modelo2=glm(v41~v01+v02+v07+v12+v14+v15+v16+v19+v21+v24+v25+v26+v27+v28+v31+v32+v33+v34+v35+v38+v40+v43,data = dados, family = binomial(link="logit"))
> summary(modelo2)

Call:
glm(formula = v41 ~ v01 + v02 + v07 + v12 + v14 + v15 + v16 + 
    v19 + v21 + v24 + v25 + v26 + v27 + v28 + v31 + v32 + v33 + 
    v34 + v35 + v38 + v40 + v43, family = binomial(link = "logit"), 
    data = dados)

Deviance Residuals: 
    Min       1Q   Median       3Q      Max  
-2.3039  -0.7882  -0.3458   0.7722   2.8864  

Coefficients:
             Estimate Std. Error z value Pr(>|z|)    
(Intercept) -23.06983  731.62385  -0.032  0.97484    
v01          -1.02506    0.21780  -4.706 2.52e-06 ***
v02          -0.38254    0.20903  -1.830  0.06725 .  
v07          -0.07498    0.16378  -0.458  0.64709    
v12           0.16876    0.15261   1.106  0.26879    
v14          14.00837  365.81188   0.038  0.96945    
v15          13.72258  365.81181   0.038  0.97008    
v16          14.38921  365.81169   0.039  0.96862    
v19          -0.07299    0.16722  -0.436  0.66248    
v21          -0.47240    0.46078  -1.025  0.30526    
v24           0.55274    0.41387   1.336  0.18170    
v25          -1.07666    0.39319  -2.738  0.00618 ** 
v26          -0.63722    0.15782  -4.038 5.40e-05 ***
v27          -0.42676    0.16442  -2.596  0.00944 ** 
v28          -1.05856    0.16046  -6.597 4.20e-11 ***
v31          -0.24814    0.15857  -1.565  0.11760    
v32          -0.26526    0.15867  -1.672  0.09457 .  
v33          -0.72650    0.16161  -4.495 6.94e-06 ***
v34           0.56041    0.38422   1.459  0.14468    
v35          -0.25612    0.16316  -1.570  0.11649    
v38           0.72361    0.17084   4.235 2.28e-05 ***
v40          -1.85817    0.57891  -3.210  0.00133 ** 
v43          -0.39860    0.15741  -2.532  0.01133 *  
---
Signif. codes:  0 ‘***’ 0.001 ‘**’ 0.01 ‘*’ 0.05 ‘.’ 0.1 ‘ ’ 1

(Dispersion parameter for binomial family taken to be 1)

    Null deviance: 1561.8  on 1152  degrees of freedom
Residual deviance: 1135.8  on 1130  degrees of freedom
  (1545 observations deleted due to missingness)
AIC: 1181.8

Number of Fisher Scoring iterations: 12

> AIC(modelo2)
[1] 1181.775
> modelo2=glm(v41~v01+v02+v07+v12+v15+v16+v19+v21+v24+v25+v26+v27+v28+v31+v32+v33+v34+v35+v38+v40+v43,data = dados, family = binomial(link="logit"))
> summary(modelo2)

Call:
glm(formula = v41 ~ v01 + v02 + v07 + v12 + v15 + v16 + v19 + 
    v21 + v24 + v25 + v26 + v27 + v28 + v31 + v32 + v33 + v34 + 
    v35 + v38 + v40 + v43, family = binomial(link = "logit"), 
    data = dados)

Deviance Residuals: 
    Min       1Q   Median       3Q      Max  
-2.3007  -0.7915  -0.3409   0.7794   2.8938  

Coefficients:
            Estimate Std. Error z value Pr(>|z|)    
(Intercept)  4.69746    1.03785   4.526 6.01e-06 ***
v01         -1.02189    0.21645  -4.721 2.35e-06 ***
v02         -0.36580    0.20801  -1.759  0.07865 .  
v07         -0.06508    0.16349  -0.398  0.69057    
v12          0.16160    0.15223   1.062  0.28843    
v15         -0.13534    0.46768  -0.289  0.77229    
v16          0.53851    0.39139   1.376  0.16885    
v19         -0.07435    0.16715  -0.445  0.65647    
v21         -0.41226    0.45681  -0.902  0.36681    
v24          0.59764    0.40700   1.468  0.14199    
v25         -1.09548    0.39366  -2.783  0.00539 ** 
v26         -0.64016    0.15745  -4.066 4.79e-05 ***
v27         -0.41703    0.16428  -2.539  0.01113 *  
v28         -1.04309    0.16008  -6.516 7.23e-11 ***
v31         -0.23981    0.15841  -1.514  0.13005    
v32         -0.26083    0.15861  -1.644  0.10009    
v33         -0.74745    0.16100  -4.643 3.44e-06 ***
v34          0.58012    0.38409   1.510  0.13095    
v35         -0.25580    0.16318  -1.568  0.11697    
v38          0.71348    0.17057   4.183 2.88e-05 ***
v40         -1.86037    0.57935  -3.211  0.00132 ** 
v43         -0.39606    0.15725  -2.519  0.01178 *  
---
Signif. codes:  0 ‘***’ 0.001 ‘**’ 0.01 ‘*’ 0.05 ‘.’ 0.1 ‘ ’ 1

(Dispersion parameter for binomial family taken to be 1)

    Null deviance: 1561.8  on 1152  degrees of freedom
Residual deviance: 1139.2  on 1131  degrees of freedom
  (1545 observations deleted due to missingness)
AIC: 1183.2

Number of Fisher Scoring iterations: 5

> AIC(modelo2)
[1] 1183.218
> modelo2=glm(v41~v01+v02+v07+v12+v14+v16+v19+v21+v24+v25+v26+v27+v28+v31+v32+v33+v34+v35+v38+v40+v43,data = dados, family = binomial(link="logit"))
> summary(modelo2)

Call:
glm(formula = v41 ~ v01 + v02 + v07 + v12 + v14 + v16 + v19 + 
    v21 + v24 + v25 + v26 + v27 + v28 + v31 + v32 + v33 + v34 + 
    v35 + v38 + v40 + v43, family = binomial(link = "logit"), 
    data = dados)

Deviance Residuals: 
    Min       1Q   Median       3Q      Max  
-2.3070  -0.7892  -0.3439   0.7810   2.8904  

Coefficients:
            Estimate Std. Error z value Pr(>|z|)    
(Intercept)  4.24770    0.95124   4.465 7.99e-06 ***
v01         -1.01635    0.21658  -4.693 2.70e-06 ***
v02         -0.36693    0.20804  -1.764  0.07777 .  
v07         -0.07066    0.16363  -0.432  0.66585    
v12          0.16107    0.15223   1.058  0.29001    
v14          0.36833    0.47489   0.776  0.43797    
v16          0.75204    0.30844   2.438  0.01476 *  
v19         -0.07158    0.16713  -0.428  0.66844    
v21         -0.45752    0.46070  -0.993  0.32067    
v24          0.59451    0.40770   1.458  0.14478    
v25         -1.08725    0.39320  -2.765  0.00569 ** 
v26         -0.64617    0.15753  -4.102 4.10e-05 ***
v27         -0.41781    0.16433  -2.542  0.01101 *  
v28         -1.04914    0.16034  -6.543 6.03e-11 ***
v31         -0.24109    0.15846  -1.521  0.12814    
v32         -0.25593    0.15854  -1.614  0.10647    
v33         -0.74424    0.16109  -4.620 3.84e-06 ***
v34          0.57684    0.38408   1.502  0.13313    
v35         -0.25146    0.16318  -1.541  0.12331    
v38          0.71290    0.17071   4.176 2.96e-05 ***
v40         -1.86828    0.57964  -3.223  0.00127 ** 
v43         -0.39444    0.15735  -2.507  0.01219 *  
---
Signif. codes:  0 ‘***’ 0.001 ‘**’ 0.01 ‘*’ 0.05 ‘.’ 0.1 ‘ ’ 1

(Dispersion parameter for binomial family taken to be 1)

    Null deviance: 1561.8  on 1152  degrees of freedom
Residual deviance: 1138.7  on 1131  degrees of freedom
  (1545 observations deleted due to missingness)
AIC: 1182.7

Number of Fisher Scoring iterations: 5

> AIC(modelo2)
[1] 1182.698
> modelo2=glm(v41~v01+v02+v07+v12+v14+v15+v19+v21+v24+v25+v26+v27+v28+v31+v32+v33+v34+v35+v38+v40+v43,data = dados, family = binomial(link="logit"))
> summary(modelo2)

Call:
glm(formula = v41 ~ v01 + v02 + v07 + v12 + v14 + v15 + v19 + 
    v21 + v24 + v25 + v26 + v27 + v28 + v31 + v32 + v33 + v34 + 
    v35 + v38 + v40 + v43, family = binomial(link = "logit"), 
    data = dados)

Deviance Residuals: 
    Min       1Q   Median       3Q      Max  
-2.3010  -0.7907  -0.3458   0.7826   2.8827  

Coefficients:
            Estimate Std. Error z value Pr(>|z|)    
(Intercept)  5.64333    0.95038   5.938 2.89e-09 ***
v01         -1.01942    0.21643  -4.710 2.48e-06 ***
v02         -0.36819    0.20796  -1.770  0.07665 .  
v07         -0.07893    0.16343  -0.483  0.62913    
v12          0.16349    0.15216   1.074  0.28262    
v14         -0.36284    0.40377  -0.899  0.36886    
v15         -0.65358    0.31294  -2.089  0.03675 *  
v19         -0.06534    0.16697  -0.391  0.69557    
v21         -0.47110    0.46068  -1.023  0.30649    
v24          0.62311    0.40579   1.536  0.12465    
v25         -1.08449    0.39303  -2.759  0.00579 ** 
v26         -0.64446    0.15742  -4.094 4.24e-05 ***
v27         -0.41522    0.16421  -2.529  0.01145 *  
v28         -1.04363    0.16014  -6.517 7.17e-11 ***
v31         -0.23643    0.15827  -1.494  0.13522    
v32         -0.25477    0.15845  -1.608  0.10786    
v33         -0.75043    0.16094  -4.663 3.12e-06 ***
v34          0.57108    0.38387   1.488  0.13684    
v35         -0.24907    0.16302  -1.528  0.12657    
v38          0.70810    0.17048   4.154 3.27e-05 ***
v40         -1.85936    0.57930  -3.210  0.00133 ** 
v43         -0.38876    0.15717  -2.474  0.01338 *  
---
Signif. codes:  0 ‘***’ 0.001 ‘**’ 0.01 ‘*’ 0.05 ‘.’ 0.1 ‘ ’ 1

(Dispersion parameter for binomial family taken to be 1)

    Null deviance: 1561.8  on 1152  degrees of freedom
Residual deviance: 1140.3  on 1131  degrees of freedom
  (1545 observations deleted due to missingness)
AIC: 1184.3

Number of Fisher Scoring iterations: 5

> AIC(modelo2)
[1] 1184.293
> modelo2=glm(v41~v01+v02+v12+v14+v15+v16+v19+v21+v24+v25+v26+v27+v28+v31+v32+v33+v34+v35+v38+v40+v43,data = dados, family = binomial(link="logit"))
> summary(modelo2)

Call:
glm(formula = v41 ~ v01 + v02 + v12 + v14 + v15 + v16 + v19 + 
    v21 + v24 + v25 + v26 + v27 + v28 + v31 + v32 + v33 + v34 + 
    v35 + v38 + v40 + v43, family = binomial(link = "logit"), 
    data = dados)

Deviance Residuals: 
    Min       1Q   Median       3Q      Max  
-2.3310  -0.7859  -0.3540   0.7773   2.8762  

Coefficients:
            Estimate Std. Error z value Pr(>|z|)    
(Intercept) -22.8827   733.5519  -0.031  0.97511    
v01          -1.0588     0.2133  -4.964 6.91e-07 ***
v02          -0.3987     0.2051  -1.944  0.05188 .  
v12           0.1385     0.1510   0.917  0.35901    
v14          14.0005   366.7759   0.038  0.96955    
v15          13.7532   366.7758   0.037  0.97009    
v16          14.3375   366.7757   0.039  0.96882    
v19          -0.0479     0.1660  -0.289  0.77287    
v21          -0.6332     0.4593  -1.379  0.16797    
v24           0.5598     0.4050   1.382  0.16687    
v25          -1.1213     0.3915  -2.864  0.00419 ** 
v26          -0.6119     0.1560  -3.923 8.76e-05 ***
v27          -0.4265     0.1631  -2.614  0.00894 ** 
v28          -1.0644     0.1591  -6.690 2.23e-11 ***
v31          -0.2240     0.1571  -1.426  0.15394    
v32          -0.2842     0.1568  -1.812  0.06994 .  
v33          -0.7602     0.1604  -4.740 2.14e-06 ***
v34           0.5134     0.3687   1.392  0.16378    
v35          -0.2780     0.1609  -1.727  0.08409 .  
v38           0.6931     0.1693   4.095 4.22e-05 ***
v40          -1.8478     0.5756  -3.210  0.00133 ** 
v43          -0.3729     0.1555  -2.397  0.01651 *  
---
Signif. codes:  0 ‘***’ 0.001 ‘**’ 0.01 ‘*’ 0.05 ‘.’ 0.1 ‘ ’ 1

(Dispersion parameter for binomial family taken to be 1)

    Null deviance: 1592.9  on 1174  degrees of freedom
Residual deviance: 1159.2  on 1153  degrees of freedom
  (1523 observations deleted due to missingness)
AIC: 1203.2

Number of Fisher Scoring iterations: 12

> AIC(modelo2)
[1] 1203.156
> modelo2=glm(v41~v01+v02+v07+v14+v15+v16+v19+v21+v24+v25+v26+v27+v28+v31+v32+v33+v34+v35+v38+v40+v43,data = dados, family = binomial(link="logit"))
> summary(modelo2)

Call:
glm(formula = v41 ~ v01 + v02 + v07 + v14 + v15 + v16 + v19 + 
    v21 + v24 + v25 + v26 + v27 + v28 + v31 + v32 + v33 + v34 + 
    v35 + v38 + v40 + v43, family = binomial(link = "logit"), 
    data = dados)

Deviance Residuals: 
    Min       1Q   Median       3Q      Max  
-2.3774  -0.7815  -0.3411   0.7686   2.9154  

Coefficients:
             Estimate Std. Error z value Pr(>|z|)    
(Intercept) -22.88923  740.44080  -0.031 0.975339    
v01          -1.00618    0.21432  -4.695 2.67e-06 ***
v02          -0.34209    0.20088  -1.703 0.088567 .  
v07          -0.08505    0.16302  -0.522 0.601878    
v14          13.98376  370.22036   0.038 0.969870    
v15          13.70316  370.22027   0.037 0.970474    
v16          14.36487  370.22017   0.039 0.969049    
v19          -0.06188    0.16706  -0.370 0.711094    
v21          -0.46760    0.45911  -1.018 0.308449    
v24           0.52020    0.40883   1.272 0.203230    
v25          -1.07849    0.39394  -2.738 0.006187 ** 
v26          -0.65089    0.15664  -4.155 3.25e-05 ***
v27          -0.41720    0.16403  -2.543 0.010979 *  
v28          -1.06745    0.15989  -6.676 2.45e-11 ***
v31          -0.27975    0.15775  -1.773 0.076155 .  
v32          -0.27139    0.15803  -1.717 0.085915 .  
v33          -0.73514    0.16110  -4.563 5.04e-06 ***
v34           0.55836    0.38547   1.449 0.147473    
v35          -0.24742    0.16271  -1.521 0.128354    
v38           0.72850    0.17027   4.279 1.88e-05 ***
v40          -1.93922    0.56841  -3.412 0.000646 ***
v43          -0.38347    0.15701  -2.442 0.014596 *  
---
Signif. codes:  0 ‘***’ 0.001 ‘**’ 0.01 ‘*’ 0.05 ‘.’ 0.1 ‘ ’ 1

(Dispersion parameter for binomial family taken to be 1)

    Null deviance: 1578.4  on 1165  degrees of freedom
Residual deviance: 1145.2  on 1144  degrees of freedom
  (1532 observations deleted due to missingness)
AIC: 1189.2

Number of Fisher Scoring iterations: 12

> AIC(modelo2)
[1] 1189.234
> modelo2=glm(v41~v01+v02+v07+v12+v14+v15+v16+v19+v24+v25+v26+v27+v28+v31+v32+v33+v34+v35+v38+v40+v43,data = dados, family = binomial(link="logit"))
> summary(modelo2)

Call:
glm(formula = v41 ~ v01 + v02 + v07 + v12 + v14 + v15 + v16 + 
    v19 + v24 + v25 + v26 + v27 + v28 + v31 + v32 + v33 + v34 + 
    v35 + v38 + v40 + v43, family = binomial(link = "logit"), 
    data = dados)

Deviance Residuals: 
    Min       1Q   Median       3Q      Max  
-2.3175  -0.7886  -0.3406   0.7789   2.8823  

Coefficients:
             Estimate Std. Error z value Pr(>|z|)    
(Intercept) -23.33529  731.51224  -0.032  0.97455    
v01          -1.03984    0.21745  -4.782 1.74e-06 ***
v02          -0.38606    0.20916  -1.846  0.06493 .  
v07          -0.07886    0.16370  -0.482  0.62999    
v12           0.16795    0.15253   1.101  0.27087    
v14          13.88370  365.75608   0.038  0.96972    
v15          13.68725  365.75602   0.037  0.97015    
v16          14.38776  365.75591   0.039  0.96862    
v19          -0.06301    0.16700  -0.377  0.70595    
v24           0.53550    0.41402   1.293  0.19587    
v25          -1.05660    0.39091  -2.703  0.00687 ** 
v26          -0.63201    0.15761  -4.010 6.07e-05 ***
v27          -0.43187    0.16436  -2.628  0.00860 ** 
v28          -1.06363    0.16033  -6.634 3.27e-11 ***
v31          -0.24276    0.15838  -1.533  0.12534    
v32          -0.26160    0.15857  -1.650  0.09899 .  
v33          -0.73016    0.16145  -4.522 6.11e-06 ***
v34           0.56892    0.38354   1.483  0.13799    
v35          -0.26337    0.16292  -1.617  0.10596    
v38           0.72059    0.17066   4.222 2.42e-05 ***
v40          -1.89031    0.57996  -3.259  0.00112 ** 
v43          -0.40154    0.15720  -2.554  0.01064 *  
---
Signif. codes:  0 ‘***’ 0.001 ‘**’ 0.01 ‘*’ 0.05 ‘.’ 0.1 ‘ ’ 1

(Dispersion parameter for binomial family taken to be 1)

    Null deviance: 1561.8  on 1152  degrees of freedom
Residual deviance: 1136.8  on 1131  degrees of freedom
  (1545 observations deleted due to missingness)
AIC: 1180.8

Number of Fisher Scoring iterations: 12

> AIC(modelo2)
[1] 1180.847
> modelo2=glm(v41~v01+v02+v07+v12+v15+v16+v19+v24+v25+v26+v27+v28+v31+v32+v33+v34+v35+v38+v40+v43,data = dados, family = binomial(link="logit"))
> summary(modelo2)

Call:
glm(formula = v41 ~ v01 + v02 + v07 + v12 + v15 + v16 + v19 + 
    v24 + v25 + v26 + v27 + v28 + v31 + v32 + v33 + v34 + v35 + 
    v38 + v40 + v43, family = binomial(link = "logit"), data = dados)

Deviance Residuals: 
    Min       1Q   Median       3Q      Max  
-2.3129  -0.7857  -0.3399   0.7827   2.8900  

Coefficients:
            Estimate Std. Error z value Pr(>|z|)    
(Intercept)  4.25434    0.91291   4.660 3.16e-06 ***
v01         -1.03470    0.21612  -4.788 1.69e-06 ***
v02         -0.36936    0.20811  -1.775  0.07593 .  
v07         -0.06863    0.16341  -0.420  0.67448    
v12          0.16088    0.15217   1.057  0.29039    
v15         -0.06319    0.46033  -0.137  0.89081    
v16          0.64048    0.37509   1.708  0.08773 .  
v19         -0.06548    0.16693  -0.392  0.69485    
v24          0.57933    0.40701   1.423  0.15463    
v25         -1.07625    0.39132  -2.750  0.00595 ** 
v26         -0.63567    0.15727  -4.042 5.30e-05 ***
v27         -0.42208    0.16422  -2.570  0.01016 *  
v28         -1.04844    0.15995  -6.555 5.57e-11 ***
v31         -0.23548    0.15826  -1.488  0.13677    
v32         -0.25776    0.15853  -1.626  0.10397    
v33         -0.74980    0.16089  -4.660 3.16e-06 ***
v34          0.58802    0.38350   1.533  0.12520    
v35         -0.26207    0.16295  -1.608  0.10777    
v38          0.71121    0.17043   4.173 3.00e-05 ***
v40         -1.88833    0.57998  -3.256  0.00113 ** 
v43         -0.39853    0.15709  -2.537  0.01118 *  
---
Signif. codes:  0 ‘***’ 0.001 ‘**’ 0.01 ‘*’ 0.05 ‘.’ 0.1 ‘ ’ 1

(Dispersion parameter for binomial family taken to be 1)

    Null deviance: 1561.8  on 1152  degrees of freedom
Residual deviance: 1140.0  on 1132  degrees of freedom
  (1545 observations deleted due to missingness)
AIC: 1182

Number of Fisher Scoring iterations: 5

> AIC(modelo2)
[1] 1182.046
> modelo2=glm(v41~v01+v02+v07+v12+v14+v16+v19+v24+v25+v26+v27+v28+v31+v32+v33+v34+v35+v38+v40+v43,data = dados, family = binomial(link="logit"))
> summary(modelo2)

Call:
glm(formula = v41 ~ v01 + v02 + v07 + v12 + v14 + v16 + v19 + 
    v24 + v25 + v26 + v27 + v28 + v31 + v32 + v33 + v34 + v35 + 
    v38 + v40 + v43, family = binomial(link = "logit"), data = dados)

Deviance Residuals: 
    Min       1Q   Median       3Q      Max  
-2.3261  -0.7856  -0.3397   0.7768   2.8864  

Coefficients:
            Estimate Std. Error z value Pr(>|z|)    
(Intercept)  3.92428    0.89220   4.398 1.09e-05 ***
v01         -1.03038    0.21623  -4.765 1.89e-06 ***
v02         -0.37028    0.20815  -1.779  0.07526 .  
v07         -0.07465    0.16354  -0.456  0.64805    
v12          0.16022    0.15215   1.053  0.29234    
v14          0.27992    0.46583   0.601  0.54790    
v16          0.78313    0.30601   2.559  0.01049 *  
v19         -0.06191    0.16692  -0.371  0.71071    
v24          0.57684    0.40780   1.415  0.15721    
v25         -1.06778    0.39102  -2.731  0.00632 ** 
v26         -0.64105    0.15733  -4.075 4.61e-05 ***
v27         -0.42292    0.16427  -2.575  0.01004 *  
v28         -1.05422    0.16021  -6.580 4.70e-11 ***
v31         -0.23603    0.15829  -1.491  0.13593    
v32         -0.25260    0.15845  -1.594  0.11091    
v33         -0.74743    0.16096  -4.644 3.42e-06 ***
v34          0.58498    0.38346   1.526  0.12713    
v35         -0.25864    0.16293  -1.587  0.11240    
v38          0.71013    0.17053   4.164 3.12e-05 ***
v40         -1.89936    0.58064  -3.271  0.00107 ** 
v43         -0.39717    0.15716  -2.527  0.01150 *  
---
Signif. codes:  0 ‘***’ 0.001 ‘**’ 0.01 ‘*’ 0.05 ‘.’ 0.1 ‘ ’ 1

(Dispersion parameter for binomial family taken to be 1)

    Null deviance: 1561.8  on 1152  degrees of freedom
Residual deviance: 1139.7  on 1132  degrees of freedom
  (1545 observations deleted due to missingness)
AIC: 1181.7

Number of Fisher Scoring iterations: 5

> AIC(modelo2)
[1] 1181.702
> modelo2=glm(v41~v01+v02+v07+v12+v14+v15+v19+v24+v25+v26+v27+v28+v31+v32+v33+v34+v35+v38+v40+v43,data = dados, family = binomial(link="logit"))
> summary(modelo2)

Call:
glm(formula = v41 ~ v01 + v02 + v07 + v12 + v14 + v15 + v19 + 
    v24 + v25 + v26 + v27 + v28 + v31 + v32 + v33 + v34 + v35 + 
    v38 + v40 + v43, family = binomial(link = "logit"), data = dados)

Deviance Residuals: 
    Min       1Q   Median       3Q      Max  
-2.3146  -0.7874  -0.3425   0.7882   2.8786  

Coefficients:
            Estimate Std. Error z value Pr(>|z|)    
(Intercept)  5.37607    0.91087   5.902 3.59e-09 ***
v01         -1.03407    0.21608  -4.786 1.71e-06 ***
v02         -0.37164    0.20809  -1.786  0.07410 .  
v07         -0.08282    0.16334  -0.507  0.61214    
v12          0.16267    0.15209   1.070  0.28480    
v14         -0.48593    0.38557  -1.260  0.20757    
v15         -0.68754    0.31022  -2.216  0.02667 *  
v19         -0.05539    0.16676  -0.332  0.73978    
v24          0.60588    0.40585   1.493  0.13547    
v25         -1.06448    0.39075  -2.724  0.00645 ** 
v26         -0.63925    0.15721  -4.066 4.78e-05 ***
v27         -0.42032    0.16414  -2.561  0.01045 *  
v28         -1.04876    0.16001  -6.554 5.59e-11 ***
v31         -0.23117    0.15809  -1.462  0.14367    
v32         -0.25113    0.15836  -1.586  0.11277    
v33         -0.75401    0.16079  -4.689 2.74e-06 ***
v34          0.57956    0.38321   1.512  0.13043    
v35         -0.25627    0.16278  -1.574  0.11540    
v38          0.70513    0.17030   4.141 3.46e-05 ***
v40         -1.89150    0.58035  -3.259  0.00112 ** 
v43         -0.39162    0.15696  -2.495  0.01259 *  
---
Signif. codes:  0 ‘***’ 0.001 ‘**’ 0.01 ‘*’ 0.05 ‘.’ 0.1 ‘ ’ 1

(Dispersion parameter for binomial family taken to be 1)

    Null deviance: 1561.8  on 1152  degrees of freedom
Residual deviance: 1141.4  on 1132  degrees of freedom
  (1545 observations deleted due to missingness)
AIC: 1183.4

Number of Fisher Scoring iterations: 5

> AIC(modelo2)
[1] 1183.359
> modelo2=glm(v41~v01+v02+v12+v14+v15+v16+v19+v24+v25+v26+v27+v28+v31+v32+v33+v34+v35+v38+v40+v43,data = dados, family = binomial(link="logit"))
> summary(modelo2)

Call:
glm(formula = v41 ~ v01 + v02 + v12 + v14 + v15 + v16 + v19 + 
    v24 + v25 + v26 + v27 + v28 + v31 + v32 + v33 + v34 + v35 + 
    v38 + v40 + v43, family = binomial(link = "logit"), data = dados)

Deviance Residuals: 
    Min       1Q   Median       3Q      Max  
-2.3481  -0.7824  -0.3554   0.7792   2.8675  

Coefficients:
             Estimate Std. Error z value Pr(>|z|)    
(Intercept) -23.23303  733.52824  -0.032 0.974733    
v01          -1.08018    0.21279  -5.076 3.85e-07 ***
v02          -0.40411    0.20512  -1.970 0.048828 *  
v12           0.13631    0.15086   0.904 0.366245    
v14          13.82963  366.76407   0.038 0.969921    
v15          13.70647  366.76402   0.037 0.970189    
v16          14.33474  366.76391   0.039 0.968823    
v19          -0.03439    0.16572  -0.208 0.835606    
v24           0.53769    0.40517   1.327 0.184487    
v25          -1.09642    0.38861  -2.821 0.004782 ** 
v26          -0.60502    0.15573  -3.885 0.000102 ***
v27          -0.43263    0.16307  -2.653 0.007976 ** 
v28          -1.07048    0.15893  -6.736 1.63e-11 ***
v31          -0.21629    0.15682  -1.379 0.167837    
v32          -0.27890    0.15665  -1.780 0.075008 .  
v33          -0.76510    0.16018  -4.777 1.78e-06 ***
v34           0.51450    0.36788   1.399 0.161943    
v35          -0.28655    0.16064  -1.784 0.074456 .  
v38           0.68903    0.16899   4.077 4.55e-05 ***
v40          -1.88741    0.57660  -3.273 0.001063 ** 
v43          -0.37664    0.15521  -2.427 0.015241 *  
---
Signif. codes:  0 ‘***’ 0.001 ‘**’ 0.01 ‘*’ 0.05 ‘.’ 0.1 ‘ ’ 1

(Dispersion parameter for binomial family taken to be 1)

    Null deviance: 1592.9  on 1174  degrees of freedom
Residual deviance: 1161.1  on 1154  degrees of freedom
  (1523 observations deleted due to missingness)
AIC: 1203.1

Number of Fisher Scoring iterations: 12

> AIC(modelo2)
[1] 1203.105
> modelo2=glm(v41~v01+v02+v07+v14+v15+v16+v19+v24+v25+v26+v27+v28+v31+v32+v33+v34+v35+v38+v40+v43,data = dados, family = binomial(link="logit"))
> summary(modelo2)

Call:
glm(formula = v41 ~ v01 + v02 + v07 + v14 + v15 + v16 + v19 + 
    v24 + v25 + v26 + v27 + v28 + v31 + v32 + v33 + v34 + v35 + 
    v38 + v40 + v43, family = binomial(link = "logit"), data = dados)

Deviance Residuals: 
    Min       1Q   Median       3Q      Max  
-2.3899  -0.7742  -0.3411   0.7740   2.9112  

Coefficients:
             Estimate Std. Error z value Pr(>|z|)    
(Intercept) -23.15102  740.25350  -0.031 0.975051    
v01          -1.02110    0.21389  -4.774 1.81e-06 ***
v02          -0.34599    0.20093  -1.722 0.085079 .  
v07          -0.08880    0.16293  -0.545 0.585745    
v14          13.85856  370.12671   0.037 0.970132    
v15          13.66730  370.12664   0.037 0.970544    
v16          14.36321  370.12654   0.039 0.969045    
v19          -0.05203    0.16685  -0.312 0.755167    
v24           0.50354    0.40902   1.231 0.218293    
v25          -1.05784    0.39148  -2.702 0.006890 ** 
v26          -0.64549    0.15643  -4.127 3.68e-05 ***
v27          -0.42238    0.16396  -2.576 0.009993 ** 
v28          -1.07236    0.15976  -6.712 1.92e-11 ***
v31          -0.27455    0.15756  -1.743 0.081413 .  
v32          -0.26768    0.15793  -1.695 0.090092 .  
v33          -0.73906    0.16095  -4.592 4.39e-06 ***
v34           0.56692    0.38474   1.474 0.140611    
v35          -0.25440    0.16247  -1.566 0.117392    
v38           0.72571    0.17008   4.267 1.98e-05 ***
v40          -1.96934    0.56910  -3.460 0.000539 ***
v43          -0.38668    0.15681  -2.466 0.013668 *  
---
Signif. codes:  0 ‘***’ 0.001 ‘**’ 0.01 ‘*’ 0.05 ‘.’ 0.1 ‘ ’ 1

(Dispersion parameter for binomial family taken to be 1)

    Null deviance: 1578.4  on 1165  degrees of freedom
Residual deviance: 1146.3  on 1145  degrees of freedom
  (1532 observations deleted due to missingness)
AIC: 1188.3

Number of Fisher Scoring iterations: 12

> AIC(modelo2)
[1] 1188.291
> modelo2=glm(v41~v01+v02+v07+v12+v14+v15+v16+v24+v25+v26+v27+v28+v31+v32+v33+v34+v35+v38+v40+v43,data = dados, family = binomial(link="logit"))
> summary(modelo2)

Call:
glm(formula = v41 ~ v01 + v02 + v07 + v12 + v14 + v15 + v16 + 
    v24 + v25 + v26 + v27 + v28 + v31 + v32 + v33 + v34 + v35 + 
    v38 + v40 + v43, family = binomial(link = "logit"), data = dados)

Deviance Residuals: 
    Min       1Q   Median       3Q      Max  
-2.3273  -0.7824  -0.3388   0.7883   2.8773  

Coefficients:
             Estimate Std. Error z value Pr(>|z|)    
(Intercept) -23.37026  731.39976  -0.032  0.97451    
v01          -1.04019    0.21752  -4.782 1.73e-06 ***
v02          -0.39396    0.20895  -1.885  0.05938 .  
v07          -0.08442    0.16346  -0.516  0.60554    
v12           0.17105    0.15240   1.122  0.26172    
v14          13.89314  365.69984   0.038  0.96970    
v15          13.68653  365.69978   0.037  0.97015    
v16          14.37324  365.69967   0.039  0.96865    
v24           0.53412    0.41428   1.289  0.19730    
v25          -1.06086    0.39072  -2.715  0.00662 ** 
v26          -0.63299    0.15761  -4.016 5.91e-05 ***
v27          -0.43735    0.16416  -2.664  0.00772 ** 
v28          -1.06674    0.16023  -6.658 2.78e-11 ***
v31          -0.24172    0.15795  -1.530  0.12591    
v32          -0.26487    0.15843  -1.672  0.09454 .  
v33          -0.73033    0.16120  -4.531 5.88e-06 ***
v34           0.56461    0.38330   1.473  0.14074    
v35          -0.25855    0.16277  -1.588  0.11218    
v38           0.71933    0.17053   4.218 2.46e-05 ***
v40          -1.89118    0.58065  -3.257  0.00113 ** 
v43          -0.40064    0.15716  -2.549  0.01080 *  
---
Signif. codes:  0 ‘***’ 0.001 ‘**’ 0.01 ‘*’ 0.05 ‘.’ 0.1 ‘ ’ 1

(Dispersion parameter for binomial family taken to be 1)

    Null deviance: 1564.6  on 1154  degrees of freedom
Residual deviance: 1137.6  on 1134  degrees of freedom
  (1543 observations deleted due to missingness)
AIC: 1179.6

Number of Fisher Scoring iterations: 12

> AIC(modelo2)
[1] 1179.598
> modelo2=glm(v41~v01+v02+v07+v12+v15+v16+v24+v25+v26+v27+v28+v31+v32+v33+v34+v35+v38+v40+v43,data = dados, family = binomial(link="logit"))
> summary(modelo2)

Call:
glm(formula = v41 ~ v01 + v02 + v07 + v12 + v15 + v16 + v24 + 
    v25 + v26 + v27 + v28 + v31 + v32 + v33 + v34 + v35 + v38 + 
    v40 + v43, family = binomial(link = "logit"), data = dados)

Deviance Residuals: 
    Min       1Q   Median       3Q      Max  
-2.3230  -0.7860  -0.3352   0.7911   2.8848  

Coefficients:
            Estimate Std. Error z value Pr(>|z|)    
(Intercept)  4.23634    0.90899   4.661 3.15e-06 ***
v01         -1.03498    0.21618  -4.788 1.69e-06 ***
v02         -0.37734    0.20790  -1.815  0.06952 .  
v07         -0.07428    0.16318  -0.455  0.64894    
v12          0.16393    0.15204   1.078  0.28092    
v15         -0.07308    0.46018  -0.159  0.87382    
v16          0.61632    0.37191   1.657  0.09748 .  
v24          0.57806    0.40724   1.419  0.15577    
v25         -1.08062    0.39113  -2.763  0.00573 ** 
v26         -0.63666    0.15727  -4.048 5.16e-05 ***
v27         -0.42765    0.16402  -2.607  0.00912 ** 
v28         -1.05152    0.15984  -6.578 4.76e-11 ***
v31         -0.23451    0.15782  -1.486  0.13730    
v32         -0.26104    0.15838  -1.648  0.09932 .  
v33         -0.74993    0.16064  -4.668 3.03e-06 ***
v34          0.58359    0.38325   1.523  0.12782    
v35         -0.25711    0.16279  -1.579  0.11425    
v38          0.70993    0.17030   4.169 3.06e-05 ***
v40         -1.88913    0.58069  -3.253  0.00114 ** 
v43         -0.39762    0.15704  -2.532  0.01134 *  
---
Signif. codes:  0 ‘***’ 0.001 ‘**’ 0.01 ‘*’ 0.05 ‘.’ 0.1 ‘ ’ 1

(Dispersion parameter for binomial family taken to be 1)

    Null deviance: 1564.6  on 1154  degrees of freedom
Residual deviance: 1140.8  on 1135  degrees of freedom
  (1543 observations deleted due to missingness)
AIC: 1180.8

Number of Fisher Scoring iterations: 5

> AIC(modelo2)
[1] 1180.815
> modelo2=glm(v41~v01+v02+v07+v12+v14+v16+v24+v25+v26+v27+v28+v31+v32+v33+v34+v35+v38+v40+v43,data = dados, family = binomial(link="logit"))
> summary(modelo2)

Call:
glm(formula = v41 ~ v01 + v02 + v07 + v12 + v14 + v16 + v24 + 
    v25 + v26 + v27 + v28 + v31 + v32 + v33 + v34 + v35 + v38 + 
    v40 + v43, family = binomial(link = "logit"), data = dados)

Deviance Residuals: 
    Min       1Q   Median       3Q      Max  
-2.3300  -0.7841  -0.3356   0.7858   2.8814  

Coefficients:
            Estimate Std. Error z value Pr(>|z|)    
(Intercept)  3.88870    0.88325   4.403 1.07e-05 ***
v01         -1.03066    0.21629  -4.765 1.89e-06 ***
v02         -0.37810    0.20794  -1.818  0.06902 .  
v07         -0.08019    0.16331  -0.491  0.62340    
v12          0.16331    0.15202   1.074  0.28271    
v14          0.29001    0.46566   0.623  0.53342    
v16          0.76955    0.30477   2.525  0.01157 *  
v24          0.57532    0.40805   1.410  0.15856    
v25         -1.07193    0.39084  -2.743  0.00609 ** 
v26         -0.64206    0.15732  -4.081 4.48e-05 ***
v27         -0.42840    0.16407  -2.611  0.00902 ** 
v28         -1.05736    0.16011  -6.604 4.00e-11 ***
v31         -0.23492    0.15785  -1.488  0.13667    
v32         -0.25587    0.15831  -1.616  0.10603    
v33         -0.74762    0.16070  -4.652 3.28e-06 ***
v34          0.58068    0.38321   1.515  0.12970    
v35         -0.25385    0.16278  -1.559  0.11888    
v38          0.70880    0.17041   4.159 3.19e-05 ***
v40         -1.90027    0.58133  -3.269  0.00108 ** 
v43         -0.39624    0.15712  -2.522  0.01167 *  
---
Signif. codes:  0 ‘***’ 0.001 ‘**’ 0.01 ‘*’ 0.05 ‘.’ 0.1 ‘ ’ 1

(Dispersion parameter for binomial family taken to be 1)

    Null deviance: 1564.6  on 1154  degrees of freedom
Residual deviance: 1140.5  on 1135  degrees of freedom
  (1543 observations deleted due to missingness)
AIC: 1180.5

Number of Fisher Scoring iterations: 5

> AIC(modelo2)
[1] 1180.451
> modelo2=glm(v41~v01+v02+v07+v12+v14+v15+v24+v25+v26+v27+v28+v31+v32+v33+v34+v35+v38+v40+v43,data = dados, family = binomial(link="logit"))
> summary(modelo2)

Call:
glm(formula = v41 ~ v01 + v02 + v07 + v12 + v14 + v15 + v24 + 
    v25 + v26 + v27 + v28 + v31 + v32 + v33 + v34 + v35 + v38 + 
    v40 + v43, family = binomial(link = "logit"), data = dados)

Deviance Residuals: 
    Min       1Q   Median       3Q      Max  
-2.3234  -0.7829  -0.3382   0.7890   2.8743  

Coefficients:
            Estimate Std. Error z value Pr(>|z|)    
(Intercept)   5.3207     0.8925   5.962 2.50e-09 ***
v01          -1.0343     0.2161  -4.785 1.71e-06 ***
v02          -0.3791     0.2079  -1.824  0.06821 .  
v07          -0.0882     0.1631  -0.541  0.58871    
v12           0.1658     0.1520   1.091  0.27534    
v14          -0.4644     0.3824  -1.214  0.22463    
v15          -0.6752     0.3090  -2.185  0.02891 *  
v24           0.6039     0.4061   1.487  0.13694    
v25          -1.0684     0.3906  -2.735  0.00623 ** 
v26          -0.6403     0.1572  -4.073 4.64e-05 ***
v27          -0.4256     0.1639  -2.596  0.00943 ** 
v28          -1.0519     0.1599  -6.578 4.77e-11 ***
v31          -0.2298     0.1577  -1.458  0.14491    
v32          -0.2544     0.1582  -1.608  0.10781    
v33          -0.7544     0.1605  -4.699 2.61e-06 ***
v34           0.5756     0.3830   1.503  0.13282    
v35          -0.2518     0.1626  -1.548  0.12163    
v38           0.7037     0.1702   4.135 3.54e-05 ***
v40          -1.8925     0.5810  -3.257  0.00113 ** 
v43          -0.3907     0.1569  -2.490  0.01279 *  
---
Signif. codes:  0 ‘***’ 0.001 ‘**’ 0.01 ‘*’ 0.05 ‘.’ 0.1 ‘ ’ 1

(Dispersion parameter for binomial family taken to be 1)

    Null deviance: 1564.6  on 1154  degrees of freedom
Residual deviance: 1142.1  on 1135  degrees of freedom
  (1543 observations deleted due to missingness)
AIC: 1182.1

Number of Fisher Scoring iterations: 5

> AIC(modelo2)
[1] 1182.074
> modelo2=glm(v41~v01+v02+v12+v14+v15+v16+v24+v25+v26+v27+v28+v31+v32+v33+v34+v35+v38+v40+v43,data = dados, family = binomial(link="logit"))
> summary(modelo2)

Call:
glm(formula = v41 ~ v01 + v02 + v12 + v14 + v15 + v16 + v24 + 
    v25 + v26 + v27 + v28 + v31 + v32 + v33 + v34 + v35 + v38 + 
    v40 + v43, family = binomial(link = "logit"), data = dados)

Deviance Residuals: 
    Min       1Q   Median       3Q      Max  
-2.3547  -0.7802  -0.3578   0.7740   2.8650  

Coefficients:
            Estimate Std. Error z value Pr(>|z|)    
(Intercept) -23.2493   733.6202  -0.032  0.97472    
v01          -1.0813     0.2129  -5.079 3.79e-07 ***
v02          -0.4109     0.2049  -2.005  0.04492 *  
v12           0.1396     0.1507   0.926  0.35427    
v14          13.8349   366.8101   0.038  0.96991    
v15          13.7058   366.8100   0.037  0.97019    
v16          14.3271   366.8099   0.039  0.96884    
v24           0.5361     0.4054   1.322  0.18605    
v25          -1.0994     0.3885  -2.830  0.00466 ** 
v26          -0.6061     0.1557  -3.892 9.95e-05 ***
v27          -0.4373     0.1629  -2.685  0.00726 ** 
v28          -1.0736     0.1589  -6.758 1.40e-11 ***
v31          -0.2139     0.1563  -1.369  0.17109    
v32          -0.2822     0.1565  -1.803  0.07136 .  
v33          -0.7666     0.1599  -4.794 1.64e-06 ***
v34           0.5124     0.3678   1.393  0.16352    
v35          -0.2826     0.1605  -1.761  0.07825 .  
v38           0.6871     0.1689   4.069 4.72e-05 ***
v40          -1.8888     0.5771  -3.273  0.00106 ** 
v43          -0.3757     0.1552  -2.421  0.01549 *  
---
Signif. codes:  0 ‘***’ 0.001 ‘**’ 0.01 ‘*’ 0.05 ‘.’ 0.1 ‘ ’ 1

(Dispersion parameter for binomial family taken to be 1)

    Null deviance: 1595.8  on 1176  degrees of freedom
Residual deviance: 1161.8  on 1157  degrees of freedom
  (1521 observations deleted due to missingness)
AIC: 1201.8

Number of Fisher Scoring iterations: 12

> AIC(modelo2)
[1] 1201.76
> modelo2=glm(v41~v01+v02+v07+v14+v15+v16+v24+v25+v26+v27+v28+v31+v32+v33+v34+v35+v38+v40+v43,data = dados, family = binomial(link="logit"))
> summary(modelo2)

Call:
glm(formula = v41 ~ v01 + v02 + v07 + v14 + v15 + v16 + v24 + 
    v25 + v26 + v27 + v28 + v31 + v32 + v33 + v34 + v35 + v38 + 
    v40 + v43, family = binomial(link = "logit"), data = dados)

Deviance Residuals: 
    Min       1Q   Median       3Q      Max  
-2.3984  -0.7750  -0.3439   0.7775   2.9075  

Coefficients:
             Estimate Std. Error z value Pr(>|z|)    
(Intercept) -23.17492  740.26796  -0.031 0.975025    
v01          -1.02116    0.21393  -4.773 1.81e-06 ***
v02          -0.35262    0.20067  -1.757 0.078887 .  
v07          -0.09439    0.16271  -0.580 0.561828    
v14          13.86603  370.13395   0.037 0.970116    
v15          13.66594  370.13388   0.037 0.970548    
v16          14.35000  370.13378   0.039 0.969074    
v24           0.50219    0.40922   1.227 0.219743    
v25          -1.06154    0.39135  -2.713 0.006677 ** 
v26          -0.64679    0.15641  -4.135 3.55e-05 ***
v27          -0.42805    0.16375  -2.614 0.008946 ** 
v28          -1.07568    0.15967  -6.737 1.62e-11 ***
v31          -0.27269    0.15714  -1.735 0.082692 .  
v32          -0.27117    0.15780  -1.719 0.085704 .  
v33          -0.74000    0.16073  -4.604 4.14e-06 ***
v34           0.56272    0.38452   1.463 0.143349    
v35          -0.24963    0.16233  -1.538 0.124096    
v38           0.72405    0.16996   4.260 2.04e-05 ***
v40          -1.96994    0.56959  -3.459 0.000543 ***
v43          -0.38556    0.15676  -2.459 0.013914 *  
---
Signif. codes:  0 ‘***’ 0.001 ‘**’ 0.01 ‘*’ 0.05 ‘.’ 0.1 ‘ ’ 1

(Dispersion parameter for binomial family taken to be 1)

    Null deviance: 1581.2  on 1167  degrees of freedom
Residual deviance: 1147.0  on 1148  degrees of freedom
  (1530 observations deleted due to missingness)
AIC: 1187

Number of Fisher Scoring iterations: 12

> AIC(modelo2)
[1] 1187.042
> modelo2=glm(v41~v01+v02+v07+v12+v14+v15+v16+v25+v26+v27+v28+v31+v32+v33+v34+v35+v38+v40+v43,data = dados, family = binomial(link="logit"))
> summary(modelo2)

Call:
glm(formula = v41 ~ v01 + v02 + v07 + v12 + v14 + v15 + v16 + 
    v25 + v26 + v27 + v28 + v31 + v32 + v33 + v34 + v35 + v38 + 
    v40 + v43, family = binomial(link = "logit"), data = dados)

Deviance Residuals: 
    Min       1Q   Median       3Q      Max  
-2.3358  -0.7839  -0.3390   0.7863   2.8661  

Coefficients:
             Estimate Std. Error z value Pr(>|z|)    
(Intercept) -23.70614  750.21135  -0.032  0.97479    
v01          -0.99806    0.21428  -4.658 3.20e-06 ***
v02          -0.34967    0.20540  -1.702  0.08868 .  
v07          -0.08946    0.16337  -0.548  0.58396    
v12           0.17060    0.15227   1.120  0.26256    
v14          14.04224  375.10564   0.037  0.97014    
v15          13.83825  375.10558   0.037  0.97057    
v16          14.53963  375.10547   0.039  0.96908    
v25          -1.07139    0.39033  -2.745  0.00605 ** 
v26          -0.62522    0.15735  -3.974 7.08e-05 ***
v27          -0.45141    0.16367  -2.758  0.00581 ** 
v28          -1.06443    0.15992  -6.656 2.82e-11 ***
v31          -0.24357    0.15788  -1.543  0.12289    
v32          -0.26954    0.15814  -1.704  0.08831 .  
v33          -0.73492    0.16099  -4.565 5.00e-06 ***
v34           0.57059    0.38319   1.489  0.13647    
v35          -0.25056    0.16259  -1.541  0.12330    
v38           0.72373    0.17035   4.248 2.15e-05 ***
v40          -1.89387    0.57815  -3.276  0.00105 ** 
v43          -0.39365    0.15700  -2.507  0.01216 *  
---
Signif. codes:  0 ‘***’ 0.001 ‘**’ 0.01 ‘*’ 0.05 ‘.’ 0.1 ‘ ’ 1

(Dispersion parameter for binomial family taken to be 1)

    Null deviance: 1564.6  on 1154  degrees of freedom
Residual deviance: 1139.3  on 1135  degrees of freedom
  (1543 observations deleted due to missingness)
AIC: 1179.3

Number of Fisher Scoring iterations: 12

> AIC(modelo2)
[1] 1179.261
> modelo2=glm(v41~v01+v02+v07+v12+v15+v16+v25+v26+v27+v28+v31+v32+v33+v34+v35+v38+v40+v43,data = dados, family = binomial(link="logit"))
> summary(modelo2)

Call:
glm(formula = v41 ~ v01 + v02 + v07 + v12 + v15 + v16 + v25 + 
    v26 + v27 + v28 + v31 + v32 + v33 + v34 + v35 + v38 + v40 + 
    v43, family = binomial(link = "logit"), data = dados)

Deviance Residuals: 
    Min       1Q   Median       3Q      Max  
-2.3319  -0.7847  -0.3348   0.7901   2.8737  

Coefficients:
            Estimate Std. Error z value Pr(>|z|)    
(Intercept)  4.17913    0.90479   4.619 3.86e-06 ***
v01         -0.99287    0.21330  -4.655 3.24e-06 ***
v02         -0.33066    0.20453  -1.617  0.10594    
v07         -0.08045    0.16305  -0.493  0.62172    
v12          0.16522    0.15188   1.088  0.27668    
v15         -0.05590    0.45822  -0.122  0.90290    
v16          0.64833    0.37048   1.750  0.08012 .  
v25         -1.09421    0.39075  -2.800  0.00511 ** 
v26         -0.62583    0.15689  -3.989 6.63e-05 ***
v27         -0.44209    0.16354  -2.703  0.00687 ** 
v28         -1.04745    0.15946  -6.569 5.08e-11 ***
v31         -0.23573    0.15775  -1.494  0.13508    
v32         -0.26539    0.15808  -1.679  0.09318 .  
v33         -0.75749    0.16033  -4.725 2.30e-06 ***
v34          0.59218    0.38309   1.546  0.12215    
v35         -0.24810    0.16260  -1.526  0.12704    
v38          0.71422    0.17009   4.199 2.68e-05 ***
v40         -1.89144    0.57810  -3.272  0.00107 ** 
v43         -0.38960    0.15684  -2.484  0.01299 *  
---
Signif. codes:  0 ‘***’ 0.001 ‘**’ 0.01 ‘*’ 0.05 ‘.’ 0.1 ‘ ’ 1

(Dispersion parameter for binomial family taken to be 1)

    Null deviance: 1564.6  on 1154  degrees of freedom
Residual deviance: 1142.8  on 1136  degrees of freedom
  (1543 observations deleted due to missingness)
AIC: 1180.8

Number of Fisher Scoring iterations: 5

> AIC(modelo2)
[1] 1180.836
> modelo2=glm(v41~v01+v02+v07+v12+v14+v16+v25+v26+v27+v28+v31+v32+v33+v34+v35+v38+v40+v43,data = dados, family = binomial(link="logit"))
> summary(modelo2)

Call:
glm(formula = v41 ~ v01 + v02 + v07 + v12 + v14 + v16 + v25 + 
    v26 + v27 + v28 + v31 + v32 + v33 + v34 + v35 + v38 + v40 + 
    v43, family = binomial(link = "logit"), data = dados)

Deviance Residuals: 
    Min       1Q   Median       3Q      Max  
-2.3467  -0.7872  -0.3353   0.7843   2.8705  

Coefficients:
            Estimate Std. Error z value Pr(>|z|)    
(Intercept)  3.84480    0.88060   4.366 1.26e-05 ***
v01         -0.98835    0.21338  -4.632 3.62e-06 ***
v02         -0.33169    0.20457  -1.621  0.10492    
v07         -0.08709    0.16317  -0.534  0.59353    
v12          0.16442    0.15187   1.083  0.27897    
v14          0.29500    0.46410   0.636  0.52501    
v16          0.79236    0.30272   2.617  0.00886 ** 
v25         -1.08459    0.39045  -2.778  0.00547 ** 
v26         -0.63189    0.15698  -4.025 5.69e-05 ***
v27         -0.44284    0.16359  -2.707  0.00679 ** 
v28         -1.05379    0.15975  -6.596 4.22e-11 ***
v31         -0.23612    0.15778  -1.497  0.13451    
v32         -0.25953    0.15800  -1.643  0.10047    
v33         -0.75518    0.16038  -4.709 2.49e-06 ***
v34          0.59002    0.38306   1.540  0.12350    
v35         -0.24454    0.16258  -1.504  0.13255    
v38          0.71280    0.17021   4.188 2.82e-05 ***
v40         -1.90391    0.57878  -3.290  0.00100 ** 
v43         -0.38812    0.15692  -2.473  0.01339 *  
---
Signif. codes:  0 ‘***’ 0.001 ‘**’ 0.01 ‘*’ 0.05 ‘.’ 0.1 ‘ ’ 1

(Dispersion parameter for binomial family taken to be 1)

    Null deviance: 1564.6  on 1154  degrees of freedom
Residual deviance: 1142.4  on 1136  degrees of freedom
  (1543 observations deleted due to missingness)
AIC: 1180.4

Number of Fisher Scoring iterations: 5

> AIC(modelo2)
[1] 1180.446
> modelo2=glm(v41~v01+v02+v07+v12+v14+v15+v25+v26+v27+v28+v31+v32+v33+v34+v35+v38+v40+v43,data = dados, family = binomial(link="logit"))
> summary(modelo2)

Call:
glm(formula = v41 ~ v01 + v02 + v07 + v12 + v14 + v15 + v25 + 
    v26 + v27 + v28 + v31 + v32 + v33 + v34 + v35 + v38 + v40 + 
    v43, family = binomial(link = "logit"), data = dados)

Deviance Residuals: 
    Min       1Q   Median       3Q      Max  
-2.3327  -0.7850  -0.3381   0.7885   2.8616  

Coefficients:
            Estimate Std. Error z value Pr(>|z|)    
(Intercept)  5.31071    0.89081   5.962 2.50e-09 ***
v01         -0.98981    0.21322  -4.642 3.45e-06 ***
v02         -0.33023    0.20444  -1.615  0.10625    
v07         -0.09623    0.16295  -0.591  0.55484    
v12          0.16718    0.15179   1.101  0.27073    
v14         -0.48161    0.38174  -1.262  0.20708    
v15         -0.68913    0.30722  -2.243  0.02489 *  
v25         -1.08102    0.39015  -2.771  0.00559 ** 
v26         -0.62946    0.15684  -4.013 5.98e-05 ***
v27         -0.44074    0.16345  -2.697  0.00701 ** 
v28         -1.04777    0.15952  -6.568 5.09e-11 ***
v31         -0.23069    0.15757  -1.464  0.14316    
v32         -0.25828    0.15789  -1.636  0.10189    
v33         -0.76243    0.16024  -4.758 1.96e-06 ***
v34          0.58443    0.38279   1.527  0.12681    
v35         -0.24166    0.16241  -1.488  0.13675    
v38          0.70760    0.16994   4.164 3.13e-05 ***
v40         -1.89493    0.57823  -3.277  0.00105 ** 
v43         -0.38152    0.15669  -2.435  0.01490 *  
---
Signif. codes:  0 ‘***’ 0.001 ‘**’ 0.01 ‘*’ 0.05 ‘.’ 0.1 ‘ ’ 1

(Dispersion parameter for binomial family taken to be 1)

    Null deviance: 1564.6  on 1154  degrees of freedom
Residual deviance: 1144.3  on 1136  degrees of freedom
  (1543 observations deleted due to missingness)
AIC: 1182.3

Number of Fisher Scoring iterations: 5

> AIC(modelo2)
[1] 1182.292
> modelo2=glm(v41~v01+v02+v12+v14+v15+v16+v25+v26+v27+v28+v31+v32+v33+v34+v35+v38+v40+v43,data = dados, family = binomial(link="logit"))
> summary(modelo2)

Call:
glm(formula = v41 ~ v01 + v02 + v12 + v14 + v15 + v16 + v25 + 
    v26 + v27 + v28 + v31 + v32 + v33 + v34 + v35 + v38 + v40 + 
    v43, family = binomial(link = "logit"), data = dados)

Deviance Residuals: 
    Min       1Q   Median       3Q      Max  
-2.3643  -0.7798  -0.3562   0.7876   2.8526  

Coefficients:
            Estimate Std. Error z value Pr(>|z|)    
(Intercept) -23.5910   751.2644  -0.031 0.974949    
v01          -1.0417     0.2100  -4.960 7.05e-07 ***
v02          -0.3705     0.2019  -1.835 0.066516 .  
v12           0.1412     0.1506   0.938 0.348373    
v14          13.9866   375.6322   0.037 0.970298    
v15          13.8629   375.6321   0.037 0.970560    
v16          14.4985   375.6320   0.039 0.969211    
v25          -1.1120     0.3882  -2.865 0.004173 ** 
v26          -0.5974     0.1554  -3.844 0.000121 ***
v27          -0.4505     0.1625  -2.773 0.005548 ** 
v28          -1.0720     0.1585  -6.762 1.36e-11 ***
v31          -0.2163     0.1562  -1.385 0.166111    
v32          -0.2873     0.1562  -1.839 0.065876 .  
v33          -0.7720     0.1597  -4.835 1.33e-06 ***
v34           0.5126     0.3678   1.394 0.163411    
v35          -0.2752     0.1603  -1.717 0.085974 .  
v38           0.6933     0.1686   4.111 3.93e-05 ***
v40          -1.8886     0.5745  -3.288 0.001011 ** 
v43          -0.3675     0.1550  -2.371 0.017741 *  
---
Signif. codes:  0 ‘***’ 0.001 ‘**’ 0.01 ‘*’ 0.05 ‘.’ 0.1 ‘ ’ 1

(Dispersion parameter for binomial family taken to be 1)

    Null deviance: 1595.8  on 1176  degrees of freedom
Residual deviance: 1163.5  on 1158  degrees of freedom
  (1521 observations deleted due to missingness)
AIC: 1201.5

Number of Fisher Scoring iterations: 12

> AIC(modelo2)
[1] 1201.511
> modelo2=glm(v41~v01+v02+v12+v14+v15+v16+v25+v26+v27+v28+v31+v32+v33+v34+v35+v38+v40+v43,data = dados, family = binomial(link="logit"))
> modelo2=glm(v41~v01+v02+v07+v14+v15+v16+v25+v26+v27+v28+v31+v32+v33+v34+v35+v38+v40+v43,data = dados, family = binomial(link="logit"))
> summary(modelo2)

Call:
glm(formula = v41 ~ v01 + v02 + v07 + v14 + v15 + v16 + v25 + 
    v26 + v27 + v28 + v31 + v32 + v33 + v34 + v35 + v38 + v40 + 
    v43, family = binomial(link = "logit"), data = dados)

Deviance Residuals: 
    Min       1Q   Median       3Q      Max  
-2.4054  -0.7723  -0.3437   0.7763   2.8974  

Coefficients:
             Estimate Std. Error z value Pr(>|z|)    
(Intercept) -23.52191  753.80895  -0.031 0.975107    
v01          -0.98204    0.21083  -4.658 3.19e-06 ***
v02          -0.31130    0.19718  -1.579 0.114402    
v07          -0.09897    0.16262  -0.609 0.542784    
v14          14.01857  376.90444   0.037 0.970330    
v15          13.82137  376.90438   0.037 0.970748    
v16          14.51874  376.90428   0.039 0.969272    
v25          -1.07169    0.39094  -2.741 0.006119 ** 
v26          -0.63895    0.15612  -4.093 4.27e-05 ***
v27          -0.44131    0.16327  -2.703 0.006874 ** 
v28          -1.07319    0.15937  -6.734 1.65e-11 ***
v31          -0.27415    0.15706  -1.745 0.080900 .  
v32          -0.27535    0.15752  -1.748 0.080462 .  
v33          -0.74375    0.16055  -4.633 3.61e-06 ***
v34           0.56964    0.38442   1.482 0.138393    
v35          -0.24149    0.16212  -1.490 0.136342    
v38           0.73000    0.16979   4.299 1.71e-05 ***
v40          -1.96945    0.56766  -3.469 0.000522 ***
v43          -0.37884    0.15660  -2.419 0.015556 *  
---
Signif. codes:  0 ‘***’ 0.001 ‘**’ 0.01 ‘*’ 0.05 ‘.’ 0.1 ‘ ’ 1

(Dispersion parameter for binomial family taken to be 1)

    Null deviance: 1581.2  on 1167  degrees of freedom
Residual deviance: 1148.5  on 1149  degrees of freedom
  (1530 observations deleted due to missingness)
AIC: 1186.5

Number of Fisher Scoring iterations: 12

> AIC(modelo2)
[1] 1186.546
> modelo2=glm(v41~v01+v02+v07+v12+v14+v15+v16+v25+v26+v27+v28+v31+v32+v33+v35+v38+v40+v43,data = dados, family = binomial(link="logit"))
> summary(modelo2)

Call:
glm(formula = v41 ~ v01 + v02 + v07 + v12 + v14 + v15 + v16 + 
    v25 + v26 + v27 + v28 + v31 + v32 + v33 + v35 + v38 + v40 + 
    v43, family = binomial(link = "logit"), data = dados)

Deviance Residuals: 
    Min       1Q   Median       3Q      Max  
-2.3041  -0.7735  -0.3645   0.7857   2.7548  

Coefficients:
             Estimate Std. Error z value Pr(>|z|)    
(Intercept) -23.32582  750.97255  -0.031 0.975221    
v01          -0.98923    0.21412  -4.620 3.84e-06 ***
v02          -0.34964    0.20532  -1.703 0.088588 .  
v07          -0.09215    0.16333  -0.564 0.572622    
v12           0.17195    0.15218   1.130 0.258525    
v14          14.12268  375.48626   0.038 0.969997    
v15          13.91551  375.48620   0.037 0.970437    
v16          14.58216  375.48610   0.039 0.969022    
v25          -1.23824    0.37519  -3.300 0.000966 ***
v26          -0.66267    0.15609  -4.245 2.18e-05 ***
v27          -0.46563    0.16430  -2.834 0.004596 ** 
v28          -1.09179    0.15961  -6.840 7.90e-12 ***
v31          -0.27557    0.15759  -1.749 0.080349 .  
v32          -0.29491    0.15836  -1.862 0.062561 .  
v33          -0.75789    0.16120  -4.702 2.58e-06 ***
v35          -0.25349    0.16272  -1.558 0.119268    
v38           0.72880    0.17048   4.275 1.91e-05 ***
v40          -1.78834    0.55596  -3.217 0.001297 ** 
v43          -0.39651    0.15694  -2.526 0.011522 *  
---
Signif. codes:  0 ‘***’ 0.001 ‘**’ 0.01 ‘*’ 0.05 ‘.’ 0.1 ‘ ’ 1

(Dispersion parameter for binomial family taken to be 1)

    Null deviance: 1564.6  on 1154  degrees of freedom
Residual deviance: 1141.7  on 1136  degrees of freedom
  (1543 observations deleted due to missingness)
AIC: 1179.7

Number of Fisher Scoring iterations: 12

> AIC(modelo2)
[1] 1179.654
> modelo2=glm(v41~v01+v02+v07+v12+v14+v15+v16+v25+v26+v27+v28+v31+v32+v33+v34+v38+v40+v43,data = dados, family = binomial(link="logit"))
> summary(modelo2)

Call:
glm(formula = v41 ~ v01 + v02 + v07 + v12 + v14 + v15 + v16 + 
    v25 + v26 + v27 + v28 + v31 + v32 + v33 + v34 + v38 + v40 + 
    v43, family = binomial(link = "logit"), data = dados)

Deviance Residuals: 
    Min       1Q   Median       3Q      Max  
-2.3746  -0.7836  -0.3419   0.7888   2.8656  

Coefficients:
             Estimate Std. Error z value Pr(>|z|)    
(Intercept) -23.73623  749.67808  -0.032  0.97474    
v01          -1.04222    0.21219  -4.912 9.03e-07 ***
v02          -0.36723    0.20455  -1.795  0.07260 .  
v07          -0.09275    0.16304  -0.569  0.56944    
v12           0.16222    0.15189   1.068  0.28551    
v14          14.02136  374.83900   0.037  0.97016    
v15          13.78410  374.83894   0.037  0.97067    
v16          14.48211  374.83884   0.039  0.96918    
v25          -1.07411    0.38952  -2.758  0.00582 ** 
v26          -0.64152    0.15673  -4.093 4.26e-05 ***
v27          -0.46373    0.16345  -2.837  0.00455 ** 
v28          -1.08458    0.15922  -6.812 9.63e-12 ***
v31          -0.25490    0.15749  -1.619  0.10555    
v32          -0.28085    0.15776  -1.780  0.07503 .  
v33          -0.74682    0.16063  -4.649 3.33e-06 ***
v34           0.57795    0.38415   1.504  0.13246    
v38           0.74559    0.16949   4.399 1.09e-05 ***
v40          -1.87710    0.57574  -3.260  0.00111 ** 
v43          -0.39483    0.15661  -2.521  0.01170 *  
---
Signif. codes:  0 ‘***’ 0.001 ‘**’ 0.01 ‘*’ 0.05 ‘.’ 0.1 ‘ ’ 1

(Dispersion parameter for binomial family taken to be 1)

    Null deviance: 1564.6  on 1154  degrees of freedom
Residual deviance: 1141.6  on 1136  degrees of freedom
  (1543 observations deleted due to missingness)
AIC: 1179.6

Number of Fisher Scoring iterations: 12

> AIC(modelo2)
[1] 1179.625
> modelo2=glm(v41~v01+v02+v07+v12+v14+v15+v16+v25+v26+v27+v28+v32+v33+v34+v35+v38+v40+v43,data = dados, family = binomial(link="logit"))
> summary(modelo2)

Call:
glm(formula = v41 ~ v01 + v02 + v07 + v12 + v14 + v15 + v16 + 
    v25 + v26 + v27 + v28 + v32 + v33 + v34 + v35 + v38 + v40 + 
    v43, family = binomial(link = "logit"), data = dados)

Deviance Residuals: 
    Min       1Q   Median       3Q      Max  
-2.3424  -0.7794  -0.3335   0.7810   2.8712  

Coefficients:
             Estimate Std. Error z value Pr(>|z|)    
(Intercept) -23.68317  749.83123  -0.032  0.97480    
v01          -1.02318    0.21384  -4.785 1.71e-06 ***
v02          -0.38401    0.20443  -1.878  0.06032 .  
v07          -0.08188    0.16300  -0.502  0.61542    
v12           0.17767    0.15216   1.168  0.24295    
v14          13.97477  374.91557   0.037  0.97027    
v15          13.76979  374.91551   0.037  0.97070    
v16          14.45263  374.91541   0.039  0.96925    
v25          -1.08985    0.39108  -2.787  0.00532 ** 
v26          -0.63285    0.15694  -4.032 5.52e-05 ***
v27          -0.47456    0.16271  -2.917  0.00354 ** 
v28          -1.05515    0.15935  -6.622 3.55e-11 ***
v32          -0.32027    0.15437  -2.075  0.03801 *  
v33          -0.74515    0.16046  -4.644 3.42e-06 ***
v34           0.63614    0.37977   1.675  0.09392 .  
v35          -0.26195    0.16198  -1.617  0.10584    
v38           0.69261    0.16875   4.104 4.06e-05 ***
v40          -1.87691    0.58193  -3.225  0.00126 ** 
v43          -0.39876    0.15694  -2.541  0.01106 *  
---
Signif. codes:  0 ‘***’ 0.001 ‘**’ 0.01 ‘*’ 0.05 ‘.’ 0.1 ‘ ’ 1

(Dispersion parameter for binomial family taken to be 1)

    Null deviance: 1564.6  on 1154  degrees of freedom
Residual deviance: 1141.6  on 1136  degrees of freedom
  (1543 observations deleted due to missingness)
AIC: 1179.6

Number of Fisher Scoring iterations: 12

> AIC(modelo2)
[1] 1179.639
> modelo2=glm(v41~v01+v07+v12+v14+v15+v16+v25+v26+v27+v28+v31+v32+v33+v34+v35+v38+v40+v43,data = dados, family = binomial(link="logit"))
> summary(modelo2)

Call:
glm(formula = v41 ~ v01 + v07 + v12 + v14 + v15 + v16 + v25 + 
    v26 + v27 + v28 + v31 + v32 + v33 + v34 + v35 + v38 + v40 + 
    v43, family = binomial(link = "logit"), data = dados)

Deviance Residuals: 
    Min       1Q   Median       3Q      Max  
-2.3186  -0.7912  -0.3338   0.7830   2.8118  

Coefficients:
            Estimate Std. Error z value Pr(>|z|)    
(Intercept) -23.6563   755.3622  -0.031 0.975016    
v01          -0.7590     0.1601  -4.742 2.12e-06 ***
v07          -0.1087     0.1630  -0.667 0.504710    
v12           0.1078     0.1474   0.731 0.464699    
v14          13.9005   377.6811   0.037 0.970641    
v15          13.6967   377.6810   0.036 0.971071    
v16          14.4191   377.6809   0.038 0.969546    
v25          -1.0733     0.3897  -2.754 0.005881 ** 
v26          -0.6537     0.1564  -4.179 2.93e-05 ***
v27          -0.4472     0.1634  -2.736 0.006224 ** 
v28          -1.0546     0.1595  -6.614 3.74e-11 ***
v31          -0.2722     0.1566  -1.738 0.082226 .  
v32          -0.2787     0.1578  -1.766 0.077316 .  
v33          -0.7357     0.1608  -4.577 4.73e-06 ***
v34           0.5729     0.3847   1.489 0.136408    
v35          -0.2670     0.1622  -1.646 0.099806 .  
v38           0.6998     0.1693   4.134 3.57e-05 ***
v40          -1.9204     0.5723  -3.356 0.000792 ***
v43          -0.4118     0.1565  -2.631 0.008509 ** 
---
Signif. codes:  0 ‘***’ 0.001 ‘**’ 0.01 ‘*’ 0.05 ‘.’ 0.1 ‘ ’ 1

(Dispersion parameter for binomial family taken to be 1)

    Null deviance: 1564.6  on 1154  degrees of freedom
Residual deviance: 1142.2  on 1136  degrees of freedom
  (1543 observations deleted due to missingness)
AIC: 1180.2

Number of Fisher Scoring iterations: 12

> AIC(modelo2)
[1] 1180.188
> modelo2=glm(v41~v01+v02+v07+v12+v14+v15+v16+v25+v26+v27+v28+v31+v33+v34+v35+v38+v40+v43,data = dados, family = binomial(link="logit"))
> summary(modelo2)

Call:
glm(formula = v41 ~ v01 + v02 + v07 + v12 + v14 + v15 + v16 + 
    v25 + v26 + v27 + v28 + v31 + v33 + v34 + v35 + v38 + v40 + 
    v43, family = binomial(link = "logit"), data = dados)

Deviance Residuals: 
    Min       1Q   Median       3Q      Max  
-2.2878  -0.7877  -0.3364   0.7874   2.8721  

Coefficients:
            Estimate Std. Error z value Pr(>|z|)    
(Intercept) -23.6886   749.7330  -0.032  0.97479    
v01          -1.0142     0.2141  -4.736 2.18e-06 ***
v02          -0.3618     0.2052  -1.763  0.07785 .  
v07          -0.1014     0.1630  -0.622  0.53376    
v12           0.1706     0.1520   1.123  0.26165    
v14          14.0037   374.8665   0.037  0.97020    
v15          13.7366   374.8664   0.037  0.97077    
v16          14.4563   374.8663   0.039  0.96924    
v25          -1.0735     0.3913  -2.743  0.00608 ** 
v26          -0.6340     0.1571  -4.036 5.45e-05 ***
v27          -0.4689     0.1629  -2.879  0.00400 ** 
v28          -1.0687     0.1596  -6.697 2.13e-11 ***
v31          -0.2995     0.1542  -1.943  0.05207 .  
v33          -0.7595     0.1600  -4.748 2.05e-06 ***
v34           0.6280     0.3817   1.645  0.09991 .  
v35          -0.2635     0.1622  -1.625  0.10423    
v38           0.7339     0.1700   4.316 1.59e-05 ***
v40          -1.8950     0.5798  -3.268  0.00108 ** 
v43          -0.3905     0.1568  -2.491  0.01273 *  
---
Signif. codes:  0 ‘***’ 0.001 ‘**’ 0.01 ‘*’ 0.05 ‘.’ 0.1 ‘ ’ 1

(Dispersion parameter for binomial family taken to be 1)

    Null deviance: 1564.6  on 1154  degrees of freedom
Residual deviance: 1142.2  on 1136  degrees of freedom
  (1543 observations deleted due to missingness)
AIC: 1180.2

Number of Fisher Scoring iterations: 12

> AIC(modelo2)
[1] 1180.154
> modelo2=glm(v41~v01+v02+v07+v12+v16+v25+v26+v27+v28+v31+v32+v33+v34+v35+v38+v40+v43,data = dados, family = binomial(link="logit"))
> summary(modelo2)

Call:
glm(formula = v41 ~ v01 + v02 + v07 + v12 + v16 + v25 + v26 + 
    v27 + v28 + v31 + v32 + v33 + v34 + v35 + v38 + v40 + v43, 
    family = binomial(link = "logit"), data = dados)

Deviance Residuals: 
    Min       1Q   Median       3Q      Max  
-2.3312  -0.7848  -0.3348   0.7923   2.8745  

Coefficients:
            Estimate Std. Error z value Pr(>|z|)    
(Intercept)   4.1206     0.7670   5.373 7.76e-08 ***
v01          -0.9940     0.2131  -4.665 3.08e-06 ***
v02          -0.3309     0.2045  -1.618  0.10571    
v07          -0.0790     0.1626  -0.486  0.62709    
v12           0.1655     0.1519   1.090  0.27571    
v16           0.6819     0.2476   2.755  0.00587 ** 
v25          -1.0962     0.3905  -2.807  0.00500 ** 
v26          -0.6244     0.1564  -3.991 6.57e-05 ***
v27          -0.4422     0.1635  -2.704  0.00685 ** 
v28          -1.0464     0.1592  -6.572 4.96e-11 ***
v31          -0.2359     0.1577  -1.495  0.13479    
v32          -0.2670     0.1575  -1.695  0.09006 .  
v33          -0.7574     0.1603  -4.724 2.31e-06 ***
v34           0.5923     0.3831   1.546  0.12211    
v35          -0.2491     0.1624  -1.534  0.12503    
v38           0.7148     0.1700   4.206 2.60e-05 ***
v40          -1.8885     0.5775  -3.270  0.00107 ** 
v43          -0.3901     0.1568  -2.488  0.01284 *  
---
Signif. codes:  0 ‘***’ 0.001 ‘**’ 0.01 ‘*’ 0.05 ‘.’ 0.1 ‘ ’ 1

(Dispersion parameter for binomial family taken to be 1)

    Null deviance: 1564.6  on 1154  degrees of freedom
Residual deviance: 1142.9  on 1137  degrees of freedom
  (1543 observations deleted due to missingness)
AIC: 1178.9

Number of Fisher Scoring iterations: 5

> AIC(modelo2)
[1] 1178.851
> modelo1=glm(v41~v01+v02+v03+v06+v08+v09+v10+v11+v12+v13+v14+v15+v16+v17+v18+v19+v20+v21+v22+v23+v24+v25+v26+v27+v28+v29+v30+v31+v32+v33+v34+v35+v36+v37+v38+v39+v40+v43,data = dados, family = binomial(link="logit"))
> summary(modelo1)

Call:
glm(formula = v41 ~ v01 + v02 + v03 + v06 + v08 + v09 + v10 + 
    v11 + v12 + v13 + v14 + v15 + v16 + v17 + v18 + v19 + v20 + 
    v21 + v22 + v23 + v24 + v25 + v26 + v27 + v28 + v29 + v30 + 
    v31 + v32 + v33 + v34 + v35 + v36 + v37 + v38 + v39 + v40 + 
    v43, family = binomial(link = "logit"), data = dados)

Deviance Residuals: 
    Min       1Q   Median       3Q      Max  
-2.5126  -0.7665  -0.3397   0.7692   2.7260  

Coefficients: (3 not defined because of singularities)
             Estimate Std. Error z value Pr(>|z|)    
(Intercept) -22.02393  737.90217  -0.030 0.976189    
v01          -1.03180    0.24650  -4.186 2.84e-05 ***
v02          -0.38435    0.21772  -1.765 0.077508 .  
v03                NA         NA      NA       NA    
v06           0.15527    0.16246   0.956 0.339204    
v08           0.11098    0.16517   0.672 0.501626    
v09           0.14408    0.16675   0.864 0.387568    
v10           0.25991    0.29989   0.867 0.386115    
v11          -0.37839    0.34922  -1.084 0.278567    
v12           0.16208    0.18145   0.893 0.371721    
v13                NA         NA      NA       NA    
v14          13.74918  368.95020   0.037 0.970273    
v15          13.56050  368.95013   0.037 0.970681    
v16          14.30499  368.95001   0.039 0.969072    
v17                NA         NA      NA       NA    
v18          -0.34202    0.33534  -1.020 0.307767    
v19          -0.37154    0.33126  -1.122 0.262027    
v20          -0.42870    0.32716  -1.310 0.190069    
v21          -0.72483    0.56602  -1.281 0.200342    
v22           0.26829    0.62974   0.426 0.670079    
v23           0.14058    0.24927   0.564 0.572786    
v24           0.55903    0.41733   1.340 0.180399    
v25          -1.05653    0.39424  -2.680 0.007364 ** 
v26          -0.64342    0.16030  -4.014 5.97e-05 ***
v27          -0.42362    0.16722  -2.533 0.011298 *  
v28          -1.04913    0.16448  -6.378 1.79e-10 ***
v29          -0.01408    0.17376  -0.081 0.935414    
v30          -0.07865    0.19099  -0.412 0.680507    
v31          -0.27995    0.16155  -1.733 0.083117 .  
v32          -0.26655    0.16003  -1.666 0.095789 .  
v33          -0.71303    0.16450  -4.334 1.46e-05 ***
v34           0.56805    0.38959   1.458 0.144818    
v35          -0.24667    0.16561  -1.489 0.136357    
v36          -0.10313    0.28229  -0.365 0.714859    
v37          -0.19085    0.21488  -0.888 0.374443    
v38           0.78374    0.20876   3.754 0.000174 ***
v39           0.17083    0.29182   0.585 0.558270    
v40          -1.81083    0.59587  -3.039 0.002374 ** 
v43          -0.39131    0.16074  -2.434 0.014917 *  
---
Signif. codes:  0 ‘***’ 0.001 ‘**’ 0.01 ‘*’ 0.05 ‘.’ 0.1 ‘ ’ 1

(Dispersion parameter for binomial family taken to be 1)

    Null deviance: 1558.9  on 1150  degrees of freedom
Residual deviance: 1125.6  on 1115  degrees of freedom
  (1547 observations deleted due to missingness)
AIC: 1197.6

Number of Fisher Scoring iterations: 12

> AIC(modelo1)
[1] 1197.59
> modelo1=glm(v41~v01+v02+v03+v07+v06+v08+v09+v10+v11+v13+v14+v15+v16+v17+v18+v19+v20+v21+v22+v23+v24+v25+v26+v27+v28+v29+v30+v31+v32+v33+v34+v35+v36+v37+v38+v39+v40+v43,data = dados, family = binomial(link="logit"))
> summary(modelo1)

Call:
glm(formula = v41 ~ v01 + v02 + v03 + v07 + v06 + v08 + v09 + 
    v10 + v11 + v13 + v14 + v15 + v16 + v17 + v18 + v19 + v20 + 
    v21 + v22 + v23 + v24 + v25 + v26 + v27 + v28 + v29 + v30 + 
    v31 + v32 + v33 + v34 + v35 + v36 + v37 + v38 + v39 + v40 + 
    v43, family = binomial(link = "logit"), data = dados)

Deviance Residuals: 
    Min       1Q   Median       3Q      Max  
-2.4914  -0.7650  -0.3362   0.7659   2.7271  

Coefficients: (2 not defined because of singularities)
             Estimate Std. Error z value Pr(>|z|)    
(Intercept) -22.07828  738.28329  -0.030 0.976143    
v01          -1.02743    0.24677  -4.164 3.13e-05 ***
v02          -0.38469    0.21784  -1.766 0.077414 .  
v03                NA         NA      NA       NA    
v07           0.47139    0.50772   0.928 0.353172    
v06           0.59168    0.49747   1.189 0.234289    
v08           0.11309    0.16525   0.684 0.493746    
v09           0.14192    0.16690   0.850 0.395144    
v10           0.10155    0.27069   0.375 0.707537    
v11          -0.54059    0.32805  -1.648 0.099369 .  
v13          -0.15937    0.18175  -0.877 0.380581    
v14          13.76019  369.14073   0.037 0.970265    
v15          13.57473  369.14065   0.037 0.970665    
v16          14.32114  369.14054   0.039 0.969053    
v17                NA         NA      NA       NA    
v18          -0.32448    0.33627  -0.965 0.334565    
v19          -0.37373    0.33156  -1.127 0.259663    
v20          -0.43577    0.32751  -1.331 0.183344    
v21          -0.72618    0.56605  -1.283 0.199532    
v22           0.25038    0.62994   0.397 0.691023    
v23           0.14058    0.24943   0.564 0.573016    
v24           0.55432    0.41788   1.327 0.184673    
v25          -1.06241    0.39426  -2.695 0.007045 ** 
v26          -0.64531    0.16041  -4.023 5.75e-05 ***
v27          -0.41831    0.16751  -2.497 0.012517 *  
v28          -1.05290    0.16448  -6.401 1.54e-10 ***
v29          -0.01136    0.17381  -0.065 0.947901    
v30          -0.07070    0.19124  -0.370 0.711598    
v31          -0.28457    0.16168  -1.760 0.078403 .  
v32          -0.26652    0.16010  -1.665 0.095973 .  
v33          -0.71120    0.16458  -4.321 1.55e-05 ***
v34           0.57942    0.39013   1.485 0.137486    
v35          -0.24552    0.16582  -1.481 0.138685    
v36          -0.10384    0.28237  -0.368 0.713065    
v37          -0.18492    0.21516  -0.859 0.390089    
v38           0.77846    0.20898   3.725 0.000195 ***
v39           0.15902    0.29221   0.544 0.586321    
v40          -1.77670    0.59478  -2.987 0.002816 ** 
v43          -0.38543    0.16095  -2.395 0.016634 *  
---
Signif. codes:  0 ‘***’ 0.001 ‘**’ 0.01 ‘*’ 0.05 ‘.’ 0.1 ‘ ’ 1

(Dispersion parameter for binomial family taken to be 1)

    Null deviance: 1558.9  on 1150  degrees of freedom
Residual deviance: 1124.7  on 1114  degrees of freedom
  (1547 observations deleted due to missingness)
AIC: 1198.7

Number of Fisher Scoring iterations: 12

> AIC(modelo1)
[1] 1198.725
> modelo1=glm(v41~v01+v02+v03+v07+v06+v08+v09+v10+v11+v12+v13+v14+v15+v16+v17+v18+v19+v20+v21+v22+v23+v24+v25+v26+v27+v28+v29+v30+v32+v33+v34+v35+v36+v37+v38+v39+v40+v43,data = dados, family = binomial(link="logit"))
> summary(modelo1)

Call:
glm(formula = v41 ~ v01 + v02 + v03 + v07 + v06 + v08 + v09 + 
    v10 + v11 + v12 + v13 + v14 + v15 + v16 + v17 + v18 + v19 + 
    v20 + v21 + v22 + v23 + v24 + v25 + v26 + v27 + v28 + v29 + 
    v30 + v32 + v33 + v34 + v35 + v36 + v37 + v38 + v39 + v40 + 
    v43, family = binomial(link = "logit"), data = dados)

Deviance Residuals: 
    Min       1Q   Median       3Q      Max  
-2.5297  -0.7723  -0.3314   0.7667   2.7394  

Coefficients: (3 not defined because of singularities)
              Estimate Std. Error z value Pr(>|z|)    
(Intercept) -22.396413 737.531719  -0.030 0.975775    
v01          -1.062512   0.246155  -4.316 1.59e-05 ***
v02          -0.422255   0.217098  -1.945 0.051776 .  
v03                 NA         NA      NA       NA    
v07           0.443525   0.506318   0.876 0.381041    
v06           0.555815   0.495977   1.121 0.262439    
v08           0.089278   0.164459   0.543 0.587229    
v09           0.144335   0.166849   0.865 0.387004    
v10           0.239612   0.299646   0.800 0.423915    
v11          -0.362261   0.349090  -1.038 0.299395    
v12           0.166711   0.181817   0.917 0.359186    
v13                 NA         NA      NA       NA    
v14          13.679749 368.764864   0.037 0.970408    
v15          13.499622 368.764794   0.037 0.970798    
v16          14.236113 368.764677   0.039 0.969205    
v17                 NA         NA      NA       NA    
v18          -0.354507   0.335527  -1.057 0.290709    
v19          -0.408046   0.330818  -1.233 0.217410    
v20          -0.444404   0.327127  -1.359 0.174302    
v21          -0.719380   0.563493  -1.277 0.201728    
v22           0.213475   0.626185   0.341 0.733169    
v23           0.146423   0.248833   0.588 0.556236    
v24           0.561322   0.418557   1.341 0.179892    
v25          -1.080873   0.395159  -2.735 0.006233 ** 
v26          -0.657151   0.159826  -4.112 3.93e-05 ***
v27          -0.443120   0.166502  -2.661 0.007783 ** 
v28          -1.047127   0.163989  -6.385 1.71e-10 ***
v29           0.007089   0.173050   0.041 0.967326    
v30          -0.089064   0.190161  -0.468 0.639527    
v32          -0.324782   0.156238  -2.079 0.037639 *  
v33          -0.723351   0.163883  -4.414 1.02e-05 ***
v34           0.657439   0.386447   1.701 0.088898 .  
v35          -0.261160   0.164932  -1.583 0.113323    
v36          -0.107966   0.281793  -0.383 0.701616    
v37          -0.170436   0.214706  -0.794 0.427305    
v38           0.742789   0.207462   3.580 0.000343 ***
v39           0.155870   0.291893   0.534 0.593343    
v40          -1.766352   0.598688  -2.950 0.003174 ** 
v43          -0.390373   0.160867  -2.427 0.015238 *  
---
Signif. codes:  0 ‘***’ 0.001 ‘**’ 0.01 ‘*’ 0.05 ‘.’ 0.1 ‘ ’ 1

(Dispersion parameter for binomial family taken to be 1)

    Null deviance: 1558.9  on 1150  degrees of freedom
Residual deviance: 1127.8  on 1115  degrees of freedom
  (1547 observations deleted due to missingness)
AIC: 1199.8

Number of Fisher Scoring iterations: 12

> AIC(modelo1)
[1] 1199.821
> modelo1=glm(v41~v01+v02+v03+v07+v06+v08+v09+v10+v11+v12+v13+v14+v15+v16+v17+v18+v19+v20+v21+v22+v23+v24+v25+v26+v27+v28+v29+v30+v31+v32+v33+v34+v36+v37+v38+v39+v40+v43,data = dados, family = binomial(link="logit"))
> summary(modelo1)

Call:
glm(formula = v41 ~ v01 + v02 + v03 + v07 + v06 + v08 + v09 + 
    v10 + v11 + v12 + v13 + v14 + v15 + v16 + v17 + v18 + v19 + 
    v20 + v21 + v22 + v23 + v24 + v25 + v26 + v27 + v28 + v29 + 
    v30 + v31 + v32 + v33 + v34 + v36 + v37 + v38 + v39 + v40 + 
    v43, family = binomial(link = "logit"), data = dados)

Deviance Residuals: 
    Min       1Q   Median       3Q      Max  
-2.5488  -0.7684  -0.3393   0.7803   2.7172  

Coefficients: (3 not defined because of singularities)
             Estimate Std. Error z value Pr(>|z|)    
(Intercept) -22.58922  737.64362  -0.031 0.975570    
v01          -1.06259    0.24510  -4.335 1.46e-05 ***
v02          -0.39568    0.21716  -1.822 0.068448 .  
v03                NA         NA      NA       NA    
v07           0.47579    0.50472   0.943 0.345849    
v06           0.60069    0.49446   1.215 0.224428    
v08           0.10676    0.16497   0.647 0.517531    
v09           0.13340    0.16656   0.801 0.423187    
v10           0.26373    0.29938   0.881 0.378357    
v11          -0.40028    0.34952  -1.145 0.252109    
v12           0.14920    0.18123   0.823 0.410343    
v13                NA         NA      NA       NA    
v14          13.75224  368.82083   0.037 0.970256    
v15          13.52140  368.82075   0.037 0.970755    
v16          14.25747  368.82064   0.039 0.969164    
v17                NA         NA      NA       NA    
v18          -0.29430    0.33574  -0.877 0.380721    
v19          -0.34729    0.33115  -1.049 0.294294    
v20          -0.42204    0.32776  -1.288 0.197869    
v21          -0.73340    0.56718  -1.293 0.195990    
v22           0.27166    0.62896   0.432 0.665800    
v23           0.13316    0.24899   0.535 0.592796    
v24           0.52683    0.41756   1.262 0.207061    
v25          -1.06494    0.39348  -2.706 0.006800 ** 
v26          -0.65964    0.15996  -4.124 3.73e-05 ***
v27          -0.42984    0.16732  -2.569 0.010200 *  
v28          -1.07126    0.16388  -6.537 6.28e-11 ***
v29          -0.01367    0.17364  -0.079 0.937244    
v30          -0.07978    0.19125  -0.417 0.676549    
v31          -0.29774    0.16122  -1.847 0.064780 .  
v32          -0.27706    0.15970  -1.735 0.082751 .  
v33          -0.71840    0.16419  -4.375 1.21e-05 ***
v34           0.58208    0.39062   1.490 0.136187    
v36          -0.12456    0.28240  -0.441 0.659155    
v37          -0.21158    0.21383  -0.989 0.322436    
v38           0.79889    0.20815   3.838 0.000124 ***
v39           0.15641    0.29174   0.536 0.591864    
v40          -1.76642    0.59303  -2.979 0.002895 ** 
v43          -0.38610    0.16056  -2.405 0.016184 *  
---
Signif. codes:  0 ‘***’ 0.001 ‘**’ 0.01 ‘*’ 0.05 ‘.’ 0.1 ‘ ’ 1

(Dispersion parameter for binomial family taken to be 1)

    Null deviance: 1558.9  on 1150  degrees of freedom
Residual deviance: 1126.9  on 1115  degrees of freedom
  (1547 observations deleted due to missingness)
AIC: 1198.9

Number of Fisher Scoring iterations: 12

> AIC(modelo1)
[1] 1198.908
> modelo1=glm(v41~v01+v03+v07+v06+v08+v09+v10+v11+v12+v13+v14+v15+v16+v17+v18+v19+v20+v21+v22+v23+v24+v25+v26+v27+v28+v29+v30+v31+v32+v33+v34+v35+v36+v37+v38+v39+v40+v43,data = dados, family = binomial(link="logit"))
> summary(modelo1)

Call:
glm(formula = v41 ~ v01 + v03 + v07 + v06 + v08 + v09 + v10 + 
    v11 + v12 + v13 + v14 + v15 + v16 + v17 + v18 + v19 + v20 + 
    v21 + v22 + v23 + v24 + v25 + v26 + v27 + v28 + v29 + v30 + 
    v31 + v32 + v33 + v34 + v35 + v36 + v37 + v38 + v39 + v40 + 
    v43, family = binomial(link = "logit"), data = dados)

Deviance Residuals: 
    Min       1Q   Median       3Q      Max  
-2.4914  -0.7650  -0.3362   0.7659   2.7271  

Coefficients: (2 not defined because of singularities)
             Estimate Std. Error z value Pr(>|z|)    
(Intercept) -23.32576  738.28371  -0.032 0.974795    
v01          -0.64274    0.19202  -3.347 0.000816 ***
v03           0.38469    0.21784   1.766 0.077414 .  
v07           0.47139    0.50772   0.928 0.353172    
v06           0.59168    0.49747   1.189 0.234289    
v08           0.11309    0.16525   0.684 0.493746    
v09           0.14192    0.16690   0.850 0.395144    
v10           0.26092    0.30044   0.868 0.385143    
v11          -0.38123    0.34962  -1.090 0.275535    
v12           0.15937    0.18175   0.877 0.380581    
v13                NA         NA      NA       NA    
v14          13.76019  369.14073   0.037 0.970265    
v15          13.57473  369.14065   0.037 0.970665    
v16          14.32114  369.14054   0.039 0.969053    
v17                NA         NA      NA       NA    
v18          -0.32448    0.33627  -0.965 0.334565    
v19          -0.37373    0.33156  -1.127 0.259663    
v20          -0.43577    0.32751  -1.331 0.183344    
v21          -0.72618    0.56605  -1.283 0.199532    
v22           0.25038    0.62994   0.397 0.691023    
v23           0.14058    0.24943   0.564 0.573016    
v24           0.55432    0.41788   1.327 0.184673    
v25          -1.06241    0.39426  -2.695 0.007045 ** 
v26          -0.64531    0.16041  -4.023 5.75e-05 ***
v27          -0.41831    0.16751  -2.497 0.012517 *  
v28          -1.05290    0.16448  -6.401 1.54e-10 ***
v29          -0.01136    0.17381  -0.065 0.947901    
v30          -0.07070    0.19124  -0.370 0.711598    
v31          -0.28457    0.16168  -1.760 0.078403 .  
v32          -0.26652    0.16010  -1.665 0.095973 .  
v33          -0.71120    0.16458  -4.321 1.55e-05 ***
v34           0.57942    0.39013   1.485 0.137486    
v35          -0.24552    0.16582  -1.481 0.138685    
v36          -0.10384    0.28237  -0.368 0.713065    
v37          -0.18492    0.21516  -0.859 0.390089    
v38           0.77846    0.20898   3.725 0.000195 ***
v39           0.15902    0.29221   0.544 0.586321    
v40          -1.77670    0.59478  -2.987 0.002816 ** 
v43          -0.38543    0.16095  -2.395 0.016634 *  
---
Signif. codes:  0 ‘***’ 0.001 ‘**’ 0.01 ‘*’ 0.05 ‘.’ 0.1 ‘ ’ 1

(Dispersion parameter for binomial family taken to be 1)

    Null deviance: 1558.9  on 1150  degrees of freedom
Residual deviance: 1124.7  on 1114  degrees of freedom
  (1547 observations deleted due to missingness)
AIC: 1198.7

Number of Fisher Scoring iterations: 12

> AIC(modelo1)
[1] 1198.725
> modelo1=glm(v41~v01+v02+v03+v07+v06+v08+v09+v10+v11+v12+v13+v14+v15+v16+v17+v18+v19+v20+v21+v22+v23+v24+v25+v26+v27+v28+v29+v30+v31+v33+v34+v35+v36+v37+v38+v39+v40+v43,data = dados, family = binomial(link="logit"))
> summary(modelo1)

Call:
glm(formula = v41 ~ v01 + v02 + v03 + v07 + v06 + v08 + v09 + 
    v10 + v11 + v12 + v13 + v14 + v15 + v16 + v17 + v18 + v19 + 
    v20 + v21 + v22 + v23 + v24 + v25 + v26 + v27 + v28 + v29 + 
    v30 + v31 + v33 + v34 + v35 + v36 + v37 + v38 + v39 + v40 + 
    v43, family = binomial(link = "logit"), data = dados)

Deviance Residuals: 
    Min       1Q   Median       3Q      Max  
-2.4492  -0.7672  -0.3347   0.7673   2.7329  

Coefficients: (3 not defined because of singularities)
             Estimate Std. Error z value Pr(>|z|)    
(Intercept) -22.61627  737.68220  -0.031 0.975542    
v01          -1.04166    0.24679  -4.221 2.43e-05 ***
v02          -0.39765    0.21763  -1.827 0.067679 .  
v03                NA         NA      NA       NA    
v07           0.47384    0.50940   0.930 0.352271    
v06           0.60694    0.49931   1.216 0.224152    
v08           0.11334    0.16493   0.687 0.491946    
v09           0.13825    0.16648   0.830 0.406296    
v10           0.25012    0.29995   0.834 0.404348    
v11          -0.39337    0.34976  -1.125 0.260715    
v12           0.15563    0.18117   0.859 0.390341    
v13                NA         NA      NA       NA    
v14          13.70671  368.84011   0.037 0.970356    
v15          13.46437  368.84003   0.037 0.970880    
v16          14.23054  368.83992   0.039 0.969224    
v17                NA         NA      NA       NA    
v18          -0.30539    0.33593  -0.909 0.363304    
v19          -0.35390    0.33102  -1.069 0.285008    
v20          -0.41302    0.32729  -1.262 0.206975    
v21          -0.68071    0.56524  -1.204 0.228480    
v22           0.29436    0.63015   0.467 0.640414    
v23           0.13472    0.24979   0.539 0.589662    
v24           0.56670    0.41552   1.364 0.172618    
v25          -1.06314    0.39530  -2.689 0.007157 ** 
v26          -0.65350    0.16012  -4.081 4.48e-05 ***
v27          -0.43559    0.16670  -2.613 0.008974 ** 
v28          -1.05684    0.16410  -6.440 1.19e-10 ***
v29          -0.01699    0.17304  -0.098 0.921769    
v30          -0.06830    0.19030  -0.359 0.719649    
v31          -0.33993    0.15787  -2.153 0.031306 *  
v33          -0.73565    0.16347  -4.500 6.79e-06 ***
v34           0.63356    0.38871   1.630 0.103123    
v35          -0.25786    0.16537  -1.559 0.118918    
v36          -0.11070    0.28118  -0.394 0.693809    
v37          -0.19948    0.21458  -0.930 0.352575    
v38           0.79094    0.20876   3.789 0.000151 ***
v39           0.16765    0.29125   0.576 0.564881    
v40          -1.77875    0.59691  -2.980 0.002883 ** 
v43          -0.38356    0.16070  -2.387 0.016994 *  
---
Signif. codes:  0 ‘***’ 0.001 ‘**’ 0.01 ‘*’ 0.05 ‘.’ 0.1 ‘ ’ 1

(Dispersion parameter for binomial family taken to be 1)

    Null deviance: 1558.9  on 1150  degrees of freedom
Residual deviance: 1127.5  on 1115  degrees of freedom
  (1547 observations deleted due to missingness)
AIC: 1199.5

Number of Fisher Scoring iterations: 12

> AIC(modelo1)
[1] 1199.484
> modelo1=glm(v41~v01+v02+v03+v07+v06+v08+v09+v10+v11+v12+v13+v14+v15+v16+v17+v18+v19+v20+v21+v22+v23+v24+v25+v26+v27+v28+v29+v30+v31+v32+v33+v35+v36+v37+v38+v39+v40+v43,data = dados, family = binomial(link="logit"))
> summary(modelo1)

Call:
glm(formula = v41 ~ v01 + v02 + v03 + v07 + v06 + v08 + v09 + 
    v10 + v11 + v12 + v13 + v14 + v15 + v16 + v17 + v18 + v19 + 
    v20 + v21 + v22 + v23 + v24 + v25 + v26 + v27 + v28 + v29 + 
    v30 + v31 + v32 + v33 + v35 + v36 + v37 + v38 + v39 + v40 + 
    v43, family = binomial(link = "logit"), data = dados)

Deviance Residuals: 
    Min       1Q   Median       3Q      Max  
-2.4861  -0.7609  -0.3560   0.7741   2.7178  

Coefficients: (3 not defined because of singularities)
             Estimate Std. Error z value Pr(>|z|)    
(Intercept) -22.13970  739.54128  -0.030 0.976117    
v01          -1.01918    0.24640  -4.136 3.53e-05 ***
v02          -0.38698    0.21787  -1.776 0.075702 .  
v03                NA         NA      NA       NA    
v07           0.44334    0.50380   0.880 0.378863    
v06           0.56556    0.49339   1.146 0.251685    
v08           0.10879    0.16514   0.659 0.510028    
v09           0.13479    0.16689   0.808 0.419281    
v10           0.24990    0.29998   0.833 0.404824    
v11          -0.37919    0.34847  -1.088 0.276527    
v12           0.15690    0.18167   0.864 0.387776    
v13                NA         NA      NA       NA    
v14          13.83872  369.76967   0.037 0.970146    
v15          13.65905  369.76960   0.037 0.970533    
v16          14.36811  369.76949   0.039 0.969004    
v17                NA         NA      NA       NA    
v18          -0.32374    0.33707  -0.960 0.336828    
v19          -0.36456    0.33208  -1.098 0.272289    
v20          -0.42364    0.32775  -1.293 0.196156    
v21          -0.72424    0.56564  -1.280 0.200404    
v22           0.27689    0.62616   0.442 0.658348    
v23           0.11682    0.24844   0.470 0.638205    
v24           0.56979    0.41710   1.366 0.171916    
v25          -1.22335    0.37938  -3.225 0.001261 ** 
v26          -0.68131    0.15934  -4.276 1.91e-05 ***
v27          -0.42976    0.16825  -2.554 0.010640 *  
v28          -1.07517    0.16450  -6.536 6.32e-11 ***
v29          -0.04345    0.17362  -0.250 0.802403    
v30          -0.09012    0.19236  -0.468 0.639440    
v31          -0.31804    0.16133  -1.971 0.048686 *  
v32          -0.29074    0.16039  -1.813 0.069877 .  
v33          -0.73155    0.16498  -4.434 9.24e-06 ***
v35          -0.24683    0.16607  -1.486 0.137194    
v36          -0.08122    0.28079  -0.289 0.772383    
v37          -0.19354    0.21544  -0.898 0.369014    
v38           0.78773    0.20881   3.772 0.000162 ***
v39           0.16630    0.29272   0.568 0.569953    
v40          -1.67457    0.57619  -2.906 0.003658 ** 
v43          -0.39208    0.16083  -2.438 0.014778 *  
---
Signif. codes:  0 ‘***’ 0.001 ‘**’ 0.01 ‘*’ 0.05 ‘.’ 0.1 ‘ ’ 1

(Dispersion parameter for binomial family taken to be 1)

    Null deviance: 1558.9  on 1150  degrees of freedom
Residual deviance: 1127.1  on 1115  degrees of freedom
  (1547 observations deleted due to missingness)
AIC: 1199.1

Number of Fisher Scoring iterations: 12

> AIC(modelo1)
[1] 1199.095
> modelo1=glm(v41~v01+v02+v03+v06+v08+v09+v10+v11+v13+v14+v15+v16+v17+v18+v19+v20+v21+v22+v23+v24+v25+v26+v27+v28+v29+v30+v31+v32+v33+v34+v35+v36+v37+v38+v39+v40+v43,data = dados, family = binomial(link="logit"))
> summary(modelo1)

Call:
glm(formula = v41 ~ v01 + v02 + v03 + v06 + v08 + v09 + v10 + 
    v11 + v13 + v14 + v15 + v16 + v17 + v18 + v19 + v20 + v21 + 
    v22 + v23 + v24 + v25 + v26 + v27 + v28 + v29 + v30 + v31 + 
    v32 + v33 + v34 + v35 + v36 + v37 + v38 + v39 + v40 + v43, 
    family = binomial(link = "logit"), data = dados)

Deviance Residuals: 
    Min       1Q   Median       3Q      Max  
-2.5126  -0.7665  -0.3397   0.7692   2.7260  

Coefficients: (2 not defined because of singularities)
             Estimate Std. Error z value Pr(>|z|)    
(Intercept) -21.53769  737.90201  -0.029 0.976715    
v01          -1.03180    0.24650  -4.186 2.84e-05 ***
v02          -0.38435    0.21772  -1.765 0.077508 .  
v03                NA         NA      NA       NA    
v06           0.15527    0.16246   0.956 0.339204    
v08           0.11098    0.16517   0.672 0.501626    
v09           0.14408    0.16675   0.864 0.387568    
v10           0.09783    0.27037   0.362 0.717464    
v11          -0.54047    0.32781  -1.649 0.099206 .  
v13          -0.16208    0.18145  -0.893 0.371721    
v14          13.74918  368.95020   0.037 0.970273    
v15          13.56050  368.95013   0.037 0.970681    
v16          14.30499  368.95001   0.039 0.969072    
v17                NA         NA      NA       NA    
v18          -0.34202    0.33534  -1.020 0.307767    
v19          -0.37154    0.33126  -1.122 0.262027    
v20          -0.42870    0.32716  -1.310 0.190069    
v21          -0.72483    0.56602  -1.281 0.200342    
v22           0.26829    0.62974   0.426 0.670079    
v23           0.14058    0.24927   0.564 0.572786    
v24           0.55903    0.41733   1.340 0.180399    
v25          -1.05653    0.39424  -2.680 0.007364 ** 
v26          -0.64342    0.16030  -4.014 5.97e-05 ***
v27          -0.42362    0.16722  -2.533 0.011298 *  
v28          -1.04913    0.16448  -6.378 1.79e-10 ***
v29          -0.01408    0.17376  -0.081 0.935414    
v30          -0.07865    0.19099  -0.412 0.680507    
v31          -0.27995    0.16155  -1.733 0.083117 .  
v32          -0.26655    0.16003  -1.666 0.095789 .  
v33          -0.71303    0.16450  -4.334 1.46e-05 ***
v34           0.56805    0.38959   1.458 0.144818    
v35          -0.24667    0.16561  -1.489 0.136357    
v36          -0.10313    0.28229  -0.365 0.714859    
v37          -0.19085    0.21488  -0.888 0.374443    
v38           0.78374    0.20876   3.754 0.000174 ***
v39           0.17083    0.29182   0.585 0.558270    
v40          -1.81083    0.59587  -3.039 0.002374 ** 
v43          -0.39131    0.16074  -2.434 0.014917 *  
---
Signif. codes:  0 ‘***’ 0.001 ‘**’ 0.01 ‘*’ 0.05 ‘.’ 0.1 ‘ ’ 1

(Dispersion parameter for binomial family taken to be 1)

    Null deviance: 1558.9  on 1150  degrees of freedom
Residual deviance: 1125.6  on 1115  degrees of freedom
  (1547 observations deleted due to missingness)
AIC: 1197.6

Number of Fisher Scoring iterations: 12

> AIC(modelo1)
[1] 1197.59
> modelo1=glm(v41~v01+v03+v06+v08+v09+v10+v11+v13+v14+v15+v16+v17+v18+v19+v20+v21+v22+v23+v24+v25+v26+v27+v28+v29+v30+v31+v32+v33+v34+v35+v36+v37+v38+v39+v40+v43,data = dados, family = binomial(link="logit"))
> summary(modelo1)

Call:
glm(formula = v41 ~ v01 + v03 + v06 + v08 + v09 + v10 + v11 + 
    v13 + v14 + v15 + v16 + v17 + v18 + v19 + v20 + v21 + v22 + 
    v23 + v24 + v25 + v26 + v27 + v28 + v29 + v30 + v31 + v32 + 
    v33 + v34 + v35 + v36 + v37 + v38 + v39 + v40 + v43, family = binomial(link = "logit"), 
    data = dados)

Deviance Residuals: 
    Min       1Q   Median       3Q      Max  
-2.5126  -0.7665  -0.3397   0.7692   2.7260  

Coefficients: (1 not defined because of singularities)
             Estimate Std. Error z value Pr(>|z|)    
(Intercept) -22.30639  737.90219  -0.030 0.975884    
v01          -0.64746    0.19175  -3.377 0.000734 ***
v03           0.38435    0.21772   1.765 0.077508 .  
v06           0.15527    0.16246   0.956 0.339204    
v08           0.11098    0.16517   0.672 0.501626    
v09           0.14408    0.16675   0.864 0.387568    
v10           0.09783    0.27037   0.362 0.717464    
v11          -0.54047    0.32781  -1.649 0.099206 .  
v13          -0.16208    0.18145  -0.893 0.371721    
v14          13.74918  368.95020   0.037 0.970273    
v15          13.56050  368.95013   0.037 0.970681    
v16          14.30499  368.95001   0.039 0.969072    
v17                NA         NA      NA       NA    
v18          -0.34202    0.33534  -1.020 0.307767    
v19          -0.37154    0.33126  -1.122 0.262027    
v20          -0.42870    0.32716  -1.310 0.190069    
v21          -0.72483    0.56602  -1.281 0.200342    
v22           0.26829    0.62974   0.426 0.670079    
v23           0.14058    0.24927   0.564 0.572786    
v24           0.55903    0.41733   1.340 0.180399    
v25          -1.05653    0.39424  -2.680 0.007364 ** 
v26          -0.64342    0.16030  -4.014 5.97e-05 ***
v27          -0.42362    0.16722  -2.533 0.011298 *  
v28          -1.04913    0.16448  -6.378 1.79e-10 ***
v29          -0.01408    0.17376  -0.081 0.935414    
v30          -0.07865    0.19099  -0.412 0.680507    
v31          -0.27995    0.16155  -1.733 0.083117 .  
v32          -0.26655    0.16003  -1.666 0.095789 .  
v33          -0.71303    0.16450  -4.334 1.46e-05 ***
v34           0.56805    0.38959   1.458 0.144818    
v35          -0.24667    0.16561  -1.489 0.136357    
v36          -0.10313    0.28229  -0.365 0.714859    
v37          -0.19085    0.21488  -0.888 0.374443    
v38           0.78374    0.20876   3.754 0.000174 ***
v39           0.17083    0.29182   0.585 0.558270    
v40          -1.81083    0.59587  -3.039 0.002374 ** 
v43          -0.39131    0.16074  -2.434 0.014917 *  
---
Signif. codes:  0 ‘***’ 0.001 ‘**’ 0.01 ‘*’ 0.05 ‘.’ 0.1 ‘ ’ 1

(Dispersion parameter for binomial family taken to be 1)

    Null deviance: 1558.9  on 1150  degrees of freedom
Residual deviance: 1125.6  on 1115  degrees of freedom
  (1547 observations deleted due to missingness)
AIC: 1197.6

Number of Fisher Scoring iterations: 12

> AIC(modelo1)
[1] 1197.59
> modelo1=glm(v41~v01+v02+v03+v06+v07+v08+v09+v10+v12+v11+v13+v14+v15+v16+v17+v18+v19+v20+v21+v22+v23+v24+v25+v26+v27+v28+v29+v30+v31+v32+v33+v36+v37+v38+v39+v40+v43,data = dados, family = binomial(link="logit"))
> summary(modelo1)

Call:
glm(formula = v41 ~ v01 + v02 + v03 + v06 + v07 + v08 + v09 + 
    v10 + v12 + v11 + v13 + v14 + v15 + v16 + v17 + v18 + v19 + 
    v20 + v21 + v22 + v23 + v24 + v25 + v26 + v27 + v28 + v29 + 
    v30 + v31 + v32 + v33 + v36 + v37 + v38 + v39 + v40 + v43, 
    family = binomial(link = "logit"), data = dados)

Deviance Residuals: 
    Min       1Q   Median       3Q      Max  
-2.5429  -0.7702  -0.3564   0.7728   2.6961  

Coefficients: (3 not defined because of singularities)
             Estimate Std. Error z value Pr(>|z|)    
(Intercept) -22.17748  738.92175  -0.030 0.976056    
v01          -1.05314    0.24481  -4.302 1.69e-05 ***
v02          -0.39724    0.21723  -1.829 0.067458 .  
v03                NA         NA      NA       NA    
v06           0.57525    0.49050   1.173 0.240887    
v07           0.44872    0.50092   0.896 0.370369    
v08           0.10241    0.16486   0.621 0.534467    
v09           0.12646    0.16655   0.759 0.447679    
v10           0.25223    0.29892   0.844 0.398775    
v12           0.14684    0.18114   0.811 0.417581    
v11          -0.39846    0.34826  -1.144 0.252552    
v13                NA         NA      NA       NA    
v14          13.82973  369.45991   0.037 0.970140    
v15          13.60776  369.45984   0.037 0.970619    
v16          14.30393  369.45973   0.039 0.969117    
v17                NA         NA      NA       NA    
v18          -0.29139    0.33652  -0.866 0.386542    
v19          -0.33658    0.33167  -1.015 0.310204    
v20          -0.40885    0.32804  -1.246 0.212635    
v21          -0.73136    0.56637  -1.291 0.196599    
v22           0.29999    0.62504   0.480 0.631260    
v23           0.10934    0.24796   0.441 0.659232    
v24           0.54227    0.41677   1.301 0.193214    
v25          -1.22891    0.37841  -3.248 0.001164 ** 
v26          -0.69551    0.15892  -4.376 1.21e-05 ***
v27          -0.44082    0.16809  -2.622 0.008729 ** 
v28          -1.09354    0.16389  -6.672 2.52e-11 ***
v29          -0.04575    0.17346  -0.264 0.791976    
v30          -0.09926    0.19236  -0.516 0.605868    
v31          -0.33161    0.16082  -2.062 0.039214 *  
v32          -0.30161    0.15996  -1.886 0.059353 .  
v33          -0.73904    0.16457  -4.491 7.10e-06 ***
v36          -0.10295    0.28078  -0.367 0.713865    
v37          -0.22037    0.21415  -1.029 0.303458    
v38           0.80811    0.20800   3.885 0.000102 ***
v39           0.16374    0.29224   0.560 0.575274    
v40          -1.66379    0.57468  -2.895 0.003790 ** 
v43          -0.39274    0.16044  -2.448 0.014370 *  
---
Signif. codes:  0 ‘***’ 0.001 ‘**’ 0.01 ‘*’ 0.05 ‘.’ 0.1 ‘ ’ 1

(Dispersion parameter for binomial family taken to be 1)

    Null deviance: 1558.9  on 1150  degrees of freedom
Residual deviance: 1129.3  on 1116  degrees of freedom
  (1547 observations deleted due to missingness)
AIC: 1199.3

Number of Fisher Scoring iterations: 12

> AIC(modelo1)
[1] 1199.294
> modelo2=glm(v41~v01+v02+v07+v12+v16+v25+v26+v27+v28+v31+v32+v33+v38+v40+v43,data = dados, family = binomial(link="logit"))
> summary(modelo2)

Call:
glm(formula = v41 ~ v01 + v02 + v07 + v12 + v16 + v25 + v26 + 
    v27 + v28 + v31 + v32 + v33 + v38 + v40 + v43, family = binomial(link = "logit"), 
    data = dados)

Deviance Residuals: 
    Min       1Q   Median       3Q      Max  
-2.3498  -0.7804  -0.3676   0.7914   2.7574  

Coefficients:
            Estimate Std. Error z value Pr(>|z|)    
(Intercept)  4.58105    0.66383   6.901 5.17e-12 ***
v01         -1.02977    0.21078  -4.885 1.03e-06 ***
v02         -0.34816    0.20362  -1.710 0.087292 .  
v07         -0.08375    0.16223  -0.516 0.605678    
v12          0.15860    0.15140   1.048 0.294863    
v16          0.62619    0.24334   2.573 0.010075 *  
v25         -1.27706    0.37444  -3.411 0.000648 ***
v26         -0.67919    0.15462  -4.392 1.12e-05 ***
v27         -0.46888    0.16400  -2.859 0.004250 ** 
v28         -1.09429    0.15826  -6.914 4.70e-12 ***
v31         -0.28054    0.15711  -1.786 0.074154 .  
v32         -0.30576    0.15738  -1.943 0.052049 .  
v33         -0.79436    0.16013  -4.961 7.02e-07 ***
v38          0.74132    0.16925   4.380 1.19e-05 ***
v40         -1.76249    0.55323  -3.186 0.001444 ** 
v43         -0.39437    0.15632  -2.523 0.011639 *  
---
Signif. codes:  0 ‘***’ 0.001 ‘**’ 0.01 ‘*’ 0.05 ‘.’ 0.1 ‘ ’ 1

(Dispersion parameter for binomial family taken to be 1)

    Null deviance: 1564.6  on 1154  degrees of freedom
Residual deviance: 1147.8  on 1139  degrees of freedom
  (1543 observations deleted due to missingness)
AIC: 1179.8

Number of Fisher Scoring iterations: 5

> AIC(modelo2)
[1] 1179.826
> modelo2=glm(v41~v01+v02+v07+v12+v16+v25+v26+v27+v28+v31+v32+v33+v34+v35+v38+v40+v43,data = dados, family = binomial(link="logit"))
> summary(modelo2)

Call:
glm(formula = v41 ~ v01 + v02 + v07 + v12 + v16 + v25 + v26 + 
    v27 + v28 + v31 + v32 + v33 + v34 + v35 + v38 + v40 + v43, 
    family = binomial(link = "logit"), data = dados)

Deviance Residuals: 
    Min       1Q   Median       3Q      Max  
-2.3312  -0.7848  -0.3348   0.7923   2.8745  

Coefficients:
            Estimate Std. Error z value Pr(>|z|)    
(Intercept)   4.1206     0.7670   5.373 7.76e-08 ***
v01          -0.9940     0.2131  -4.665 3.08e-06 ***
v02          -0.3309     0.2045  -1.618  0.10571    
v07          -0.0790     0.1626  -0.486  0.62709    
v12           0.1655     0.1519   1.090  0.27571    
v16           0.6819     0.2476   2.755  0.00587 ** 
v25          -1.0962     0.3905  -2.807  0.00500 ** 
v26          -0.6244     0.1564  -3.991 6.57e-05 ***
v27          -0.4422     0.1635  -2.704  0.00685 ** 
v28          -1.0464     0.1592  -6.572 4.96e-11 ***
v31          -0.2359     0.1577  -1.495  0.13479    
v32          -0.2670     0.1575  -1.695  0.09006 .  
v33          -0.7574     0.1603  -4.724 2.31e-06 ***
v34           0.5923     0.3831   1.546  0.12211    
v35          -0.2491     0.1624  -1.534  0.12503    
v38           0.7148     0.1700   4.206 2.60e-05 ***
v40          -1.8885     0.5775  -3.270  0.00107 ** 
v43          -0.3901     0.1568  -2.488  0.01284 *  
---
Signif. codes:  0 ‘***’ 0.001 ‘**’ 0.01 ‘*’ 0.05 ‘.’ 0.1 ‘ ’ 1

(Dispersion parameter for binomial family taken to be 1)

    Null deviance: 1564.6  on 1154  degrees of freedom
Residual deviance: 1142.9  on 1137  degrees of freedom
  (1543 observations deleted due to missingness)
AIC: 1178.9

Number of Fisher Scoring iterations: 5

> AIC(modelo2)
[1] 1178.851
> modelo2=glm(v41~v01+v16+v25+v26+v27+v28+v32+v33+v38+v40+v43,data = dados, family = binomial(link="logit"))
> summary(modelo2)

Call:
glm(formula = v41 ~ v01 + v16 + v25 + v26 + v27 + v28 + v32 + 
    v33 + v38 + v40 + v43, family = binomial(link = "logit"), 
    data = dados)

Deviance Residuals: 
    Min       1Q   Median       3Q      Max  
-2.4328  -0.7791  -0.3931   0.7813   2.6926  

Coefficients:
            Estimate Std. Error z value Pr(>|z|)    
(Intercept)   4.3572     0.6255   6.965 3.27e-12 ***
v01          -0.8346     0.1548  -5.392 6.95e-08 ***
v16           0.5822     0.2323   2.506 0.012194 *  
v25          -1.3421     0.3720  -3.607 0.000309 ***
v26          -0.7080     0.1503  -4.712 2.45e-06 ***
v27          -0.4852     0.1610  -3.014 0.002580 ** 
v28          -1.0998     0.1553  -7.084 1.40e-12 ***
v32          -0.4151     0.1497  -2.773 0.005551 ** 
v33          -0.8611     0.1575  -5.466 4.59e-08 ***
v38           0.6614     0.1648   4.014 5.98e-05 ***
v40          -1.8249     0.5430  -3.361 0.000778 ***
v43          -0.3847     0.1533  -2.510 0.012073 *  
---
Signif. codes:  0 ‘***’ 0.001 ‘**’ 0.01 ‘*’ 0.05 ‘.’ 0.1 ‘ ’ 1

(Dispersion parameter for binomial family taken to be 1)

    Null deviance: 1612.4  on 1189  degrees of freedom
Residual deviance: 1188.3  on 1178  degrees of freedom
  (1508 observations deleted due to missingness)
AIC: 1212.3

Number of Fisher Scoring iterations: 5

> AIC(modelo2)
[1] 1212.293
> modelo2=glm(v41~v01+v02+v07+v12+v16+v25+v26+v27+v28+v31+v32+v33+v34+v35+v38+v40+v43,data = dados, family = binomial(link="logit"))
> summary(modelo2)

Call:
glm(formula = v41 ~ v01 + v02 + v07 + v12 + v16 + v25 + v26 + 
    v27 + v28 + v31 + v32 + v33 + v34 + v35 + v38 + v40 + v43, 
    family = binomial(link = "logit"), data = dados)

Deviance Residuals: 
    Min       1Q   Median       3Q      Max  
-2.3312  -0.7848  -0.3348   0.7923   2.8745  

Coefficients:
            Estimate Std. Error z value Pr(>|z|)    
(Intercept)   4.1206     0.7670   5.373 7.76e-08 ***
v01          -0.9940     0.2131  -4.665 3.08e-06 ***
v02          -0.3309     0.2045  -1.618  0.10571    
v07          -0.0790     0.1626  -0.486  0.62709    
v12           0.1655     0.1519   1.090  0.27571    
v16           0.6819     0.2476   2.755  0.00587 ** 
v25          -1.0962     0.3905  -2.807  0.00500 ** 
v26          -0.6244     0.1564  -3.991 6.57e-05 ***
v27          -0.4422     0.1635  -2.704  0.00685 ** 
v28          -1.0464     0.1592  -6.572 4.96e-11 ***
v31          -0.2359     0.1577  -1.495  0.13479    
v32          -0.2670     0.1575  -1.695  0.09006 .  
v33          -0.7574     0.1603  -4.724 2.31e-06 ***
v34           0.5923     0.3831   1.546  0.12211    
v35          -0.2491     0.1624  -1.534  0.12503    
v38           0.7148     0.1700   4.206 2.60e-05 ***
v40          -1.8885     0.5775  -3.270  0.00107 ** 
v43          -0.3901     0.1568  -2.488  0.01284 *  
---
Signif. codes:  0 ‘***’ 0.001 ‘**’ 0.01 ‘*’ 0.05 ‘.’ 0.1 ‘ ’ 1

(Dispersion parameter for binomial family taken to be 1)

    Null deviance: 1564.6  on 1154  degrees of freedom
Residual deviance: 1142.9  on 1137  degrees of freedom
  (1543 observations deleted due to missingness)
AIC: 1178.9

Number of Fisher Scoring iterations: 5

> AIC(modelo2)
[1] 1178.851
> est <- cbind(Estimate = coef(modelo2), confint(modelo2))
Waiting for profiling to be done...
> exp(est)
              Estimate       2.5 %      97.5 %
(Intercept) 61.5951084 13.99449943 287.8824936
v01          0.3700785  0.24273047   0.5600358
v02          0.7183059  0.47965749   1.0702166
v07          0.9240429  0.67201855   1.2718183
v12          1.1800186  0.87615861   1.5896781
v16          1.9777142  1.21911952   3.2230450
v25          0.3341374  0.14624066   0.6865589
v26          0.5355822  0.39398993   0.7277435
v27          0.6426194  0.46644771   0.8859658
v28          0.3511946  0.25658860   0.4791813
v31          0.7898614  0.57968814   1.0763279
v32          0.7656694  0.56245456   1.0434040
v33          0.4688628  0.34211693   0.6416887
v34          1.8081613  0.88337305   4.0120552
v35          0.7794990  0.56728083   1.0726577
v38          2.0438871  1.46614213   2.8562303
v40          0.1512903  0.04472714   0.4421979
v43          0.6769963  0.49736418   0.9199656
> install.packages("lmtest")

  There is a binary version available but the source version is later:
       binary source needs_compilation
lmtest 0.9-38 0.9-40              TRUE

  Binaries will be installed
tentando a URL 'https://vps.fmvz.usp.br/CRAN/bin/windows/contrib/3.6/lmtest_0.9-38.zip'
Content type 'application/zip' length 412659 bytes (402 KB)
downloaded 402 KB

package ‘lmtest’ successfully unpacked and MD5 sums checked

The downloaded binary packages are in
        C:\Users\ricardo\AppData\Local\Temp\RtmpAh0CaY\downloaded_packages
> library("lmtest")
Carregando pacotes exigidos: zoo

Attaching package: ‘zoo’

The following objects are masked from ‘package:base’:

    as.Date, as.Date.numeric

Warning messages:
1: package ‘lmtest’ was built under R version 3.6.3 
2: package ‘zoo’ was built under R version 3.6.3 
> lrtest(modelo2)
Error in lrtest.default(modelo2) : 
  models could not be fitted to the same size of dataset
> library("lmtest")
> lrtest(modelo2)
Error in lrtest.default(modelo2) : 
  models could not be fitted to the same size of dataset
> install.packages("modEvA")

  There is a binary version available but the source version is later:
       binary source needs_compilation
modEvA    2.0  3.8.4             FALSE

installing the source package ‘modEvA’

tentando a URL 'https://vps.fmvz.usp.br/CRAN/src/contrib/modEvA_3.8.4.tar.gz'
Content type 'application/x-gzip' length 872944 bytes (852 KB)
downloaded 852 KB

* installing *source* package 'modEvA' ...
** package 'modEvA' successfully unpacked and MD5 sums checked
** using staged installation
** R
** data
*** moving datasets to lazyload DB
** inst
** byte-compile and prepare package for lazy loading
** help
*** installing help indices
  converting help for package 'modEvA'
    finding HTML links ... done
    AUC                                     html  
    Boyce                                   html  
    Dsquared                                html  
    HLfit                                   html  
    MESS                                    html  
    MillerCalib                             html  
    OA                                      html  
    RsqGLM                                  html  
    applyThreshold                          html  
    arrangePlots                            html  
    confusionLabel                          html  
    confusionMatrix                         html  
    evaluate                                html  
    evenness                                html  
    getBins                                 html  
    getModEqn                               html  
    getThreshold                            html  
    inputMunch                              html  
    mod2obspred                             html  
    modEvA-package                          html  
    modEvAmethods                           html  
    multModEv                               html  
    optiPair                                html  
    optiThresh                              html  
    plotGLM                                 html  
    predDensity                             html  
    predPlot                                html  
    prevalence                              html  
    ptsrast2obspred                         html  
    range01                                 html  
    rotif.mods                              html  
    standard01                              html  
    threshMeasures                          html  
    varPart                                 html  
** building package indices
** testing if installed package can be loaded from temporary location
*** arch - i386
*** arch - x64
** testing if installed package can be loaded from final location
*** arch - i386
*** arch - x64
** testing if installed package keeps a record of temporary installation path
* DONE (modEvA)

The downloaded source packages are in
        ‘C:\Users\ricardo\AppData\Local\Temp\RtmpAh0CaY\downloaded_packages’
> require(modEvA)
Carregando pacotes exigidos: modEvA
> require(modEvA)
> RsqGLM(modelo2)
$CoxSnell
[1] 0.3059026

$Nagelkerke
[1] 0.4122922

$McFadden
[1] 0.2695529

$Tjur
[1] 0.3258494

$sqPearson
[1] 0.3276183

> AUC(modelo2)
$thresholds
     thresholds true.positives true.negatives sensitivity specificity precision
0          0.00            475              0 1.000000000  0.00000000 0.4112554
0.01       0.01            475              0 1.000000000  0.00000000 0.4112554
0.02       0.02            473             28 0.995789474  0.04117647 0.4204444
0.03       0.03            472             52 0.993684211  0.07647059 0.4290909
0.04       0.04            472             77 0.993684211  0.11323529 0.4390698
0.05       0.05            471             92 0.991578947  0.13529412 0.4447592
0.06       0.06            471            110 0.991578947  0.16176471 0.4524496
0.07       0.07            471            127 0.991578947  0.18676471 0.4599609
0.08       0.08            471            134 0.991578947  0.19705882 0.4631268
0.09       0.09            468            155 0.985263158  0.22794118 0.4712991
0.1        0.10            468            171 0.985263158  0.25147059 0.4790174
0.11       0.11            465            191 0.978947368  0.28088235 0.4874214
0.12       0.12            464            203 0.976842105  0.29852941 0.4930925
0.13       0.13            462            219 0.972631579  0.32205882 0.5005417
0.14       0.14            458            229 0.964210526  0.33676471 0.5038504
0.15       0.15            456            245 0.960000000  0.36029412 0.5117845
0.16       0.16            454            254 0.955789474  0.37352941 0.5159091
0.17       0.17            450            274 0.947368421  0.40294118 0.5257009
0.18       0.18            448            292 0.943157895  0.42941176 0.5358852
0.19       0.19            447            301 0.941052632  0.44264706 0.5411622
0.2        0.20            440            312 0.926315789  0.45882353 0.5445545
0.21       0.21            437            327 0.920000000  0.48088235 0.5531646
0.22       0.22            433            339 0.911578947  0.49852941 0.5594315
0.23       0.23            429            349 0.903157895  0.51323529 0.5644737
0.24       0.24            429            364 0.903157895  0.53529412 0.5758389
0.25       0.25            426            375 0.896842105  0.55147059 0.5827633
0.26       0.26            425            382 0.894736842  0.56176471 0.5878285
0.27       0.27            420            395 0.884210526  0.58088235 0.5957447
0.28       0.28            416            410 0.875789474  0.60294118 0.6064140
0.29       0.29            416            422 0.875789474  0.62058824 0.6172107
0.3        0.30            413            428 0.869473684  0.62941176 0.6210526
0.31       0.31            407            441 0.856842105  0.64852941 0.6300310
0.32       0.32            401            447 0.844210526  0.65735294 0.6324921
0.33       0.33            398            456 0.837894737  0.67058824 0.6398714
0.34       0.34            394            468 0.829473684  0.68823529 0.6501650
0.35       0.35            390            476 0.821052632  0.70000000 0.6565657
0.36       0.36            384            481 0.808421053  0.70735294 0.6586621
0.37       0.37            379            489 0.797894737  0.71911765 0.6649123
0.38       0.38            375            493 0.789473684  0.72500000 0.6672598
0.39       0.39            369            500 0.776842105  0.73529412 0.6721311
0.4        0.40            364            506 0.766315789  0.74411765 0.6765799
0.41       0.41            361            513 0.760000000  0.75441176 0.6837121
0.42       0.42            352            516 0.741052632  0.75882353 0.6821705
0.43       0.43            348            520 0.732631579  0.76470588 0.6850394
0.44       0.44            343            524 0.722105263  0.77058824 0.6873747
0.45       0.45            338            529 0.711578947  0.77794118 0.6912065
0.46       0.46            329            537 0.692631579  0.78970588 0.6970339
0.47       0.47            325            542 0.684210526  0.79705882 0.7019438
0.48       0.48            323            545 0.680000000  0.80147059 0.7052402
0.49       0.49            316            554 0.665263158  0.81470588 0.7149321
0.5        0.50            309            561 0.650526316  0.82500000 0.7219626
0.51       0.51            303            565 0.637894737  0.83088235 0.7248804
0.52       0.52            298            569 0.627368421  0.83676471 0.7286064
0.53       0.53            292            577 0.614736842  0.84852941 0.7392405
0.54       0.54            288            579 0.606315789  0.85147059 0.7403599
0.55       0.55            286            587 0.602105263  0.86323529 0.7546174
0.56       0.56            281            593 0.591578947  0.87205882 0.7635870
0.57       0.57            277            599 0.583157895  0.88088235 0.7737430
0.58       0.58            271            605 0.570526316  0.88970588 0.7832370
0.59       0.59            265            609 0.557894737  0.89558824 0.7886905
0.6        0.60            260            613 0.547368421  0.90147059 0.7951070
0.61       0.61            255            616 0.536842105  0.90588235 0.7993730
0.62       0.62            251            617 0.528421053  0.90735294 0.7993631
0.63       0.63            244            618 0.513684211  0.90882353 0.7973856
0.64       0.64            238            623 0.501052632  0.91617647 0.8067797
0.65       0.65            233            626 0.490526316  0.92058824 0.8118467
0.66       0.66            227            629 0.477894737  0.92500000 0.8165468
0.67       0.67            222            632 0.467368421  0.92941176 0.8222222
0.68       0.68            220            634 0.463157895  0.93235294 0.8270677
0.69       0.69            213            635 0.448421053  0.93382353 0.8255814
0.7        0.70            205            640 0.431578947  0.94117647 0.8367347
0.71       0.71            201            641 0.423157895  0.94264706 0.8375000
0.72       0.72            195            644 0.410526316  0.94705882 0.8441558
0.73       0.73            187            647 0.393684211  0.95147059 0.8500000
0.74       0.74            178            649 0.374736842  0.95441176 0.8516746
0.75       0.75            175            652 0.368421053  0.95882353 0.8620690
0.76       0.76            165            654 0.347368421  0.96176471 0.8638743
0.77       0.77            156            654 0.328421053  0.96176471 0.8571429
0.78       0.78            146            655 0.307368421  0.96323529 0.8538012
0.79       0.79            137            655 0.288421053  0.96323529 0.8456790
0.8        0.80            129            657 0.271578947  0.96617647 0.8486842
0.81       0.81            120            661 0.252631579  0.97205882 0.8633094
0.82       0.82            109            661 0.229473684  0.97205882 0.8515625
0.83       0.83            101            662 0.212631579  0.97352941 0.8487395
0.84       0.84             93            666 0.195789474  0.97941176 0.8691589
0.85       0.85             81            666 0.170526316  0.97941176 0.8526316
0.86       0.86             72            667 0.151578947  0.98088235 0.8470588
0.87       0.87             66            669 0.138947368  0.98382353 0.8571429
0.88       0.88             59            672 0.124210526  0.98823529 0.8805970
0.89       0.89             47            675 0.098947368  0.99264706 0.9038462
0.9        0.90             42            675 0.088421053  0.99264706 0.8936170
0.91       0.91             33            675 0.069473684  0.99264706 0.8684211
0.92       0.92             30            677 0.063157895  0.99558824 0.9090909
0.93       0.93             24            679 0.050526316  0.99852941 0.9600000
0.94       0.94             13            680 0.027368421  1.00000000 1.0000000
0.95       0.95              7            680 0.014736842  1.00000000 1.0000000
0.96       0.96              3            680 0.006315789  1.00000000 1.0000000
0.97       0.97              2            680 0.004210526  1.00000000 1.0000000
0.98       0.98              1            680 0.002105263  1.00000000 1.0000000
0.99       0.99              1            680 0.002105263  1.00000000 1.0000000
1          1.00              0            680 0.000000000  1.00000000       NaN
     false.pos.rate n.preds   prop.preds
0       1.000000000       0 0.0000000000
0.01    1.000000000       7 0.0060606061
0.02    0.958823529      39 0.0337662338
0.03    0.923529412      19 0.0164502165
0.04    0.886764706      20 0.0173160173
0.05    0.864705882      23 0.0199134199
0.06    0.838235294      15 0.0129870130
0.07    0.813235294      11 0.0095238095
0.08    0.802941176      16 0.0138528139
0.09    0.772058824      23 0.0199134199
0.1     0.748529412      18 0.0155844156
0.11    0.719117647      13 0.0112554113
0.12    0.701470588      18 0.0155844156
0.13    0.677941176      18 0.0155844156
0.14    0.663235294      12 0.0103896104
0.15    0.639705882      20 0.0173160173
0.16    0.626470588      20 0.0173160173
0.17    0.597058824      18 0.0155844156
0.18    0.570588235      16 0.0138528139
0.19    0.557352941      11 0.0095238095
0.2     0.541176471      18 0.0155844156
0.21    0.519117647      16 0.0138528139
0.22    0.501470588      18 0.0155844156
0.23    0.486764706      12 0.0103896104
0.24    0.464705882      12 0.0103896104
0.25    0.448529412      18 0.0155844156
0.26    0.438235294      13 0.0112554113
0.27    0.419117647      17 0.0147186147
0.28    0.397058824      16 0.0138528139
0.29    0.379411765       8 0.0069264069
0.3     0.370588235      19 0.0164502165
0.31    0.351470588      12 0.0103896104
0.32    0.342647059      10 0.0086580087
0.33    0.329411765      19 0.0164502165
0.34    0.311764706      12 0.0103896104
0.35    0.300000000       0 0.0000000000
0.36    0.292647059      15 0.0129870130
0.37    0.280882353       9 0.0077922078
0.38    0.275000000      12 0.0103896104
0.39    0.264705882       8 0.0069264069
0.4     0.255882353      14 0.0121212121
0.41    0.245588235       0 0.0000000000
0.42    0.241176471      14 0.0121212121
0.43    0.235294118       5 0.0043290043
0.44    0.229411765      10 0.0086580087
0.45    0.222058824      16 0.0138528139
0.46    0.210294118      11 0.0095238095
0.47    0.202941176       0 0.0000000000
0.48    0.198529412      11 0.0095238095
0.49    0.185294118      20 0.0173160173
0.5     0.175000000      10 0.0086580087
0.51    0.169117647       6 0.0051948052
0.52    0.163235294      15 0.0129870130
0.53    0.151470588       9 0.0077922078
0.54    0.148529412      10 0.0086580087
0.55    0.136764706       8 0.0069264069
0.56    0.127941176      10 0.0086580087
0.57    0.119117647       0 0.0000000000
0.58    0.110294118      13 0.0112554113
0.59    0.104411765       9 0.0077922078
0.6     0.098529412       8 0.0069264069
0.61    0.094117647       8 0.0069264069
0.62    0.092647059       6 0.0051948052
0.63    0.091176471      12 0.0103896104
0.64    0.083823529       6 0.0051948052
0.65    0.079411765       8 0.0069264069
0.66    0.075000000      10 0.0086580087
0.67    0.070588235       5 0.0043290043
0.68    0.067647059       8 0.0069264069
0.69    0.066176471       0 0.0000000000
0.7     0.058823529       0 0.0000000000
0.71    0.057352941       9 0.0077922078
0.72    0.052941176       6 0.0051948052
0.73    0.048529412      14 0.0121212121
0.74    0.045588235      11 0.0095238095
0.75    0.041176471      11 0.0095238095
0.76    0.038235294       9 0.0077922078
0.77    0.038235294       8 0.0069264069
0.78    0.036764706       8 0.0069264069
0.79    0.036764706      12 0.0103896104
0.8     0.033823529       7 0.0060606061
0.81    0.027941176      15 0.0129870130
0.82    0.027941176       0 0.0000000000
0.83    0.026470588       0 0.0000000000
0.84    0.020588235      13 0.0112554113
0.85    0.020588235      12 0.0103896104
0.86    0.019117647       9 0.0077922078
0.87    0.016176471       6 0.0051948052
0.88    0.011764706      18 0.0155844156
0.89    0.007352941       4 0.0034632035
0.9     0.007352941       9 0.0077922078
0.91    0.007352941       8 0.0069264069
0.92    0.004411765       8 0.0069264069
0.93    0.001470588       7 0.0060606061
0.94    0.000000000       0 0.0000000000
0.95    0.000000000       0 0.0000000000
0.96    0.000000000       2 0.0017316017
0.97    0.000000000       1 0.0008658009
0.98    0.000000000       0 0.0000000000
0.99    0.000000000       1 0.0008658009
1       0.000000000       0 0.0000000000

$N
[1] 1155

$prevalence
[1] 0.4112554

$AUC
[1] 0.833226

$AUCratio
[1] 1.666452

$meanPrecision
[1] 0.7107957

> AUC(modelo2)
$thresholds
     thresholds true.positives true.negatives sensitivity specificity precision
0          0.00            475              0 1.000000000  0.00000000 0.4112554
0.01       0.01            475              0 1.000000000  0.00000000 0.4112554
0.02       0.02            473             28 0.995789474  0.04117647 0.4204444
0.03       0.03            472             52 0.993684211  0.07647059 0.4290909
0.04       0.04            472             77 0.993684211  0.11323529 0.4390698
0.05       0.05            471             92 0.991578947  0.13529412 0.4447592
0.06       0.06            471            110 0.991578947  0.16176471 0.4524496
0.07       0.07            471            127 0.991578947  0.18676471 0.4599609
0.08       0.08            471            134 0.991578947  0.19705882 0.4631268
0.09       0.09            468            155 0.985263158  0.22794118 0.4712991
0.1        0.10            468            171 0.985263158  0.25147059 0.4790174
0.11       0.11            465            191 0.978947368  0.28088235 0.4874214
0.12       0.12            464            203 0.976842105  0.29852941 0.4930925
0.13       0.13            462            219 0.972631579  0.32205882 0.5005417
0.14       0.14            458            229 0.964210526  0.33676471 0.5038504
0.15       0.15            456            245 0.960000000  0.36029412 0.5117845
0.16       0.16            454            254 0.955789474  0.37352941 0.5159091
0.17       0.17            450            274 0.947368421  0.40294118 0.5257009
0.18       0.18            448            292 0.943157895  0.42941176 0.5358852
0.19       0.19            447            301 0.941052632  0.44264706 0.5411622
0.2        0.20            440            312 0.926315789  0.45882353 0.5445545
0.21       0.21            437            327 0.920000000  0.48088235 0.5531646
0.22       0.22            433            339 0.911578947  0.49852941 0.5594315
0.23       0.23            429            349 0.903157895  0.51323529 0.5644737
0.24       0.24            429            364 0.903157895  0.53529412 0.5758389
0.25       0.25            426            375 0.896842105  0.55147059 0.5827633
0.26       0.26            425            382 0.894736842  0.56176471 0.5878285
0.27       0.27            420            395 0.884210526  0.58088235 0.5957447
0.28       0.28            416            410 0.875789474  0.60294118 0.6064140
0.29       0.29            416            422 0.875789474  0.62058824 0.6172107
0.3        0.30            413            428 0.869473684  0.62941176 0.6210526
0.31       0.31            407            441 0.856842105  0.64852941 0.6300310
0.32       0.32            401            447 0.844210526  0.65735294 0.6324921
0.33       0.33            398            456 0.837894737  0.67058824 0.6398714
0.34       0.34            394            468 0.829473684  0.68823529 0.6501650
0.35       0.35            390            476 0.821052632  0.70000000 0.6565657
0.36       0.36            384            481 0.808421053  0.70735294 0.6586621
0.37       0.37            379            489 0.797894737  0.71911765 0.6649123
0.38       0.38            375            493 0.789473684  0.72500000 0.6672598
0.39       0.39            369            500 0.776842105  0.73529412 0.6721311
0.4        0.40            364            506 0.766315789  0.74411765 0.6765799
0.41       0.41            361            513 0.760000000  0.75441176 0.6837121
0.42       0.42            352            516 0.741052632  0.75882353 0.6821705
0.43       0.43            348            520 0.732631579  0.76470588 0.6850394
0.44       0.44            343            524 0.722105263  0.77058824 0.6873747
0.45       0.45            338            529 0.711578947  0.77794118 0.6912065
0.46       0.46            329            537 0.692631579  0.78970588 0.6970339
0.47       0.47            325            542 0.684210526  0.79705882 0.7019438
0.48       0.48            323            545 0.680000000  0.80147059 0.7052402
0.49       0.49            316            554 0.665263158  0.81470588 0.7149321
0.5        0.50            309            561 0.650526316  0.82500000 0.7219626
0.51       0.51            303            565 0.637894737  0.83088235 0.7248804
0.52       0.52            298            569 0.627368421  0.83676471 0.7286064
0.53       0.53            292            577 0.614736842  0.84852941 0.7392405
0.54       0.54            288            579 0.606315789  0.85147059 0.7403599
0.55       0.55            286            587 0.602105263  0.86323529 0.7546174
0.56       0.56            281            593 0.591578947  0.87205882 0.7635870
0.57       0.57            277            599 0.583157895  0.88088235 0.7737430
0.58       0.58            271            605 0.570526316  0.88970588 0.7832370
0.59       0.59            265            609 0.557894737  0.89558824 0.7886905
0.6        0.60            260            613 0.547368421  0.90147059 0.7951070
0.61       0.61            255            616 0.536842105  0.90588235 0.7993730
0.62       0.62            251            617 0.528421053  0.90735294 0.7993631
0.63       0.63            244            618 0.513684211  0.90882353 0.7973856
0.64       0.64            238            623 0.501052632  0.91617647 0.8067797
0.65       0.65            233            626 0.490526316  0.92058824 0.8118467
0.66       0.66            227            629 0.477894737  0.92500000 0.8165468
0.67       0.67            222            632 0.467368421  0.92941176 0.8222222
0.68       0.68            220            634 0.463157895  0.93235294 0.8270677
0.69       0.69            213            635 0.448421053  0.93382353 0.8255814
0.7        0.70            205            640 0.431578947  0.94117647 0.8367347
0.71       0.71            201            641 0.423157895  0.94264706 0.8375000
0.72       0.72            195            644 0.410526316  0.94705882 0.8441558
0.73       0.73            187            647 0.393684211  0.95147059 0.8500000
0.74       0.74            178            649 0.374736842  0.95441176 0.8516746
0.75       0.75            175            652 0.368421053  0.95882353 0.8620690
0.76       0.76            165            654 0.347368421  0.96176471 0.8638743
0.77       0.77            156            654 0.328421053  0.96176471 0.8571429
0.78       0.78            146            655 0.307368421  0.96323529 0.8538012
0.79       0.79            137            655 0.288421053  0.96323529 0.8456790
0.8        0.80            129            657 0.271578947  0.96617647 0.8486842
0.81       0.81            120            661 0.252631579  0.97205882 0.8633094
0.82       0.82            109            661 0.229473684  0.97205882 0.8515625
0.83       0.83            101            662 0.212631579  0.97352941 0.8487395
0.84       0.84             93            666 0.195789474  0.97941176 0.8691589
0.85       0.85             81            666 0.170526316  0.97941176 0.8526316
0.86       0.86             72            667 0.151578947  0.98088235 0.8470588
0.87       0.87             66            669 0.138947368  0.98382353 0.8571429
0.88       0.88             59            672 0.124210526  0.98823529 0.8805970
0.89       0.89             47            675 0.098947368  0.99264706 0.9038462
0.9        0.90             42            675 0.088421053  0.99264706 0.8936170
0.91       0.91             33            675 0.069473684  0.99264706 0.8684211
0.92       0.92             30            677 0.063157895  0.99558824 0.9090909
0.93       0.93             24            679 0.050526316  0.99852941 0.9600000
0.94       0.94             13            680 0.027368421  1.00000000 1.0000000
0.95       0.95              7            680 0.014736842  1.00000000 1.0000000
0.96       0.96              3            680 0.006315789  1.00000000 1.0000000
0.97       0.97              2            680 0.004210526  1.00000000 1.0000000
0.98       0.98              1            680 0.002105263  1.00000000 1.0000000
0.99       0.99              1            680 0.002105263  1.00000000 1.0000000
1          1.00              0            680 0.000000000  1.00000000       NaN
     false.pos.rate n.preds   prop.preds
0       1.000000000       0 0.0000000000
0.01    1.000000000       7 0.0060606061
0.02    0.958823529      39 0.0337662338
0.03    0.923529412      19 0.0164502165
0.04    0.886764706      20 0.0173160173
0.05    0.864705882      23 0.0199134199
0.06    0.838235294      15 0.0129870130
0.07    0.813235294      11 0.0095238095
0.08    0.802941176      16 0.0138528139
0.09    0.772058824      23 0.0199134199
0.1     0.748529412      18 0.0155844156
0.11    0.719117647      13 0.0112554113
0.12    0.701470588      18 0.0155844156
0.13    0.677941176      18 0.0155844156
0.14    0.663235294      12 0.0103896104
0.15    0.639705882      20 0.0173160173
0.16    0.626470588      20 0.0173160173
0.17    0.597058824      18 0.0155844156
0.18    0.570588235      16 0.0138528139
0.19    0.557352941      11 0.0095238095
0.2     0.541176471      18 0.0155844156
0.21    0.519117647      16 0.0138528139
0.22    0.501470588      18 0.0155844156
0.23    0.486764706      12 0.0103896104
0.24    0.464705882      12 0.0103896104
0.25    0.448529412      18 0.0155844156
0.26    0.438235294      13 0.0112554113
0.27    0.419117647      17 0.0147186147
0.28    0.397058824      16 0.0138528139
0.29    0.379411765       8 0.0069264069
0.3     0.370588235      19 0.0164502165
0.31    0.351470588      12 0.0103896104
0.32    0.342647059      10 0.0086580087
0.33    0.329411765      19 0.0164502165
0.34    0.311764706      12 0.0103896104
0.35    0.300000000       0 0.0000000000
0.36    0.292647059      15 0.0129870130
0.37    0.280882353       9 0.0077922078
0.38    0.275000000      12 0.0103896104
0.39    0.264705882       8 0.0069264069
0.4     0.255882353      14 0.0121212121
0.41    0.245588235       0 0.0000000000
0.42    0.241176471      14 0.0121212121
0.43    0.235294118       5 0.0043290043
0.44    0.229411765      10 0.0086580087
0.45    0.222058824      16 0.0138528139
0.46    0.210294118      11 0.0095238095
0.47    0.202941176       0 0.0000000000
0.48    0.198529412      11 0.0095238095
0.49    0.185294118      20 0.0173160173
0.5     0.175000000      10 0.0086580087
0.51    0.169117647       6 0.0051948052
0.52    0.163235294      15 0.0129870130
0.53    0.151470588       9 0.0077922078
0.54    0.148529412      10 0.0086580087
0.55    0.136764706       8 0.0069264069
0.56    0.127941176      10 0.0086580087
0.57    0.119117647       0 0.0000000000
0.58    0.110294118      13 0.0112554113
0.59    0.104411765       9 0.0077922078
0.6     0.098529412       8 0.0069264069
0.61    0.094117647       8 0.0069264069
0.62    0.092647059       6 0.0051948052
0.63    0.091176471      12 0.0103896104
0.64    0.083823529       6 0.0051948052
0.65    0.079411765       8 0.0069264069
0.66    0.075000000      10 0.0086580087
0.67    0.070588235       5 0.0043290043
0.68    0.067647059       8 0.0069264069
0.69    0.066176471       0 0.0000000000
0.7     0.058823529       0 0.0000000000
0.71    0.057352941       9 0.0077922078
0.72    0.052941176       6 0.0051948052
0.73    0.048529412      14 0.0121212121
0.74    0.045588235      11 0.0095238095
0.75    0.041176471      11 0.0095238095
0.76    0.038235294       9 0.0077922078
0.77    0.038235294       8 0.0069264069
0.78    0.036764706       8 0.0069264069
0.79    0.036764706      12 0.0103896104
0.8     0.033823529       7 0.0060606061
0.81    0.027941176      15 0.0129870130
0.82    0.027941176       0 0.0000000000
0.83    0.026470588       0 0.0000000000
0.84    0.020588235      13 0.0112554113
0.85    0.020588235      12 0.0103896104
0.86    0.019117647       9 0.0077922078
0.87    0.016176471       6 0.0051948052
0.88    0.011764706      18 0.0155844156
0.89    0.007352941       4 0.0034632035
0.9     0.007352941       9 0.0077922078
0.91    0.007352941       8 0.0069264069
0.92    0.004411765       8 0.0069264069
0.93    0.001470588       7 0.0060606061
0.94    0.000000000       0 0.0000000000
0.95    0.000000000       0 0.0000000000
0.96    0.000000000       2 0.0017316017
0.97    0.000000000       1 0.0008658009
0.98    0.000000000       0 0.0000000000
0.99    0.000000000       1 0.0008658009
1       0.000000000       0 0.0000000000

$N
[1] 1155

$prevalence
[1] 0.4112554

$AUC
[1] 0.833226

$AUCratio
[1] 1.666452

$meanPrecision
[1] 0.7107957

> 
