# Supplementary material for: Factors associated with status and self-perceived mental health changes in the face of the COVID-19 pandemic in Brazil
Source: PLOS Glob Public Health. 2023 Aug 18;3(8):e0001636. doi: 10.1371/journal.pgph.0001636 (PMC10437945; doi:10.1371/journal.pgph.0001636)
Supplement: S2 Text — (TXT) [file pgph.0001636.s004.txt]

#leitura dos dados
setwd("C:\\Users\\thais\\Desktop\\GRUPO\\Rander\\covid")
dados<- read.table("banco_certo.csv", header=T, dec=",", sep=";")

attach(dados)

#dizer que as variaveis são dummy - dicotômicas
v01<-as.factor
v02<-as.factor
v03<-as.factor
v04<-as.factor
v05<-as.factor
v06<-as.factor
v07<-as.factor
v08<-as.factor
v09<-as.factor
v10<-as.factor
v11<-as.factor
v12<-as.factor
v13<-as.factor
v14<-as.factor
v15<-as.factor
v16<-as.factor
v17<-as.factor
v18<-as.factor
v19<-as.factor
v20<-as.factor
v21<-as.factor
v22<-as.factor
v23<-as.factor
v24<-as.factor
v34<-as.factor
v35<-as.factor
v36<-as.factor
v37<-as.factor
v38<-as.factor
v39<-as.factor
v40<-as.factor
v41<-as.factor
v42<-as.factor
v43<-as.factor


#Testar VIF - Multicolinearidade
#Variáveis com VIF >10 não devem ser inseridas no modelo!!
install.packages("faraway")
library(faraway)
vif(dados)

#REGRESSÃO LOGÍSTICA#
#Summary = coeficiêntes do modelo + IC
#AIC = Criterio de Akaike = parâmetro para escolha do melhor modelo
## Quanto menor o AIC, melhor o modelo!
### O modelo escolhido SEMPRE será o de menor AIC!!

#Modelo nulo
#Importante para verificar se as suas VI estão explicando a VD
## Comparar AIC do modelo nulo com o modelo completo (todas as variáveis com VIF <10)
### Modelo completo deve ter AIC menor que o modelo nulo

modelonulo=glm(v34~1, data = dados, family = binomial(link="logit"))
summary(modelonulo)
AIC(modelonulo)


#Modelo completo
modelo1=glm(v34~v01+v02+v03+v08+v09+v10+v11+v12+v13+v14+v15+v16+v17+v18+v19+v20+v21+v22+v23+v24+v35+v36+v37+v38+v39+v40+v41+v42+v43, data = dados, family = binomial(link="logit"))
summary(modelo1)
AIC(modelo1)


modelo2=glm(v34~v14+v15+v23+v35+v37+v38+v39+v40+v41+v43, data = dados, family = binomial(link="logit"))
summary(modelo2)
AIC(modelo2)

## Verificar valor de p das VI e ir retirando uma a uma (maior valor de p) e ir
### verificando comportamento do AIC
#### Caso uma VI não significativa seja retirada do modelo e o AIC aumentar
##### volta essa VI para o modelo e retira a próxima, seguindo o valor de P do maior para menor


#Modelo final 

modelo2=glm(v34~v14+v15+v23+v35+v37+v38+v39+v40+v41+v43, data = dados, family = binomial(link="logit"))
summary(modelo2)
AIC(modelo2)


#Odds Ratio - Razão de chance
est <- cbind(Estimate = coef(modelo2), confint(modelo2))
exp(est)

##  TESTES DE VALIDAÇÃO

install.packages("lmtest")
library("lmtest")
lrtest(modelo2)
#Teste de razão de verossimilhança ou Likelihood test
#teste de hipóteses que compara a qualidade do ajuste de dois modelos, 
#um modelo irrestrito com todos os parâmetros livres, e seu modelo 
#correspondente restrito pela hipótese nula para menos parâmetros, para 
#determinar qual oferece um melhor ajuste para seus dados amostrais.

install.packages("modEvA")
require(modEvA)
RsqGLM(modelo2)
#Nagel Kerke e Cox Snell = Ajuste do modelo (comparável ao R² da RL)

AUC(modelo2)
#Curva ROC = ajuste do modelo

install.packages("ResourceSelection")
library(ResourceSelection)
hoslem.test(dados$v34,fitted(modelo2))
#NÃO PODE DAR SIGNIFICATIVO O VALOR DE P
